# Supplementary material for: Fluconazole resistance and CDR1 expression in Candida albicans mediated by the hyperactive Tac1-5 transcriptional activator requires Tlo proteins
Source: Microbiology (Reading). 2025 Sep 1;171(9):001594. doi: 10.1099/mic.0.001594 (PMC12401524; doi:10.1099/mic.0.001594)
Supplement: Uncited Fig. S2. [file mic-171-01594-s002.xlsx]

## Sheet: tlo_v_tlo-TAC1-5
Gene Name	log2FoldChange	pvalue	padj	gene_chr	gene_start	gene_end	gene_strand	gene_length
HWP1	4.88401	2.45796987763056e-91	3.03116845309401e-88	NC_032092.1	762835	764739	+	1905
OFI1	4.40979	1.41670057724977e-102	2.18384393983051e-99	NC_032089.1	2935419	2937365	-	1947
ECE1	4.21417	1.72301414023543e-20	3.12473682020343e-18	NC_032092.1	726514	727329	-	816
tA(AGC)5	3.82114	0.0150604	0.130562	NC_032093.1	1035099	1035171	+	73
SOD5	3.09562	2.91525319536939e-42	1.19836341350984e-39	NC_032090.1	111314	112000	-	687
PHO89	2.87334	8.83564274094043e-67	9.08009552343978e-64	NC_032092.1	379679	381481	+	1803
CAALFM_C404020CA	2.71019	0.0230027	0.179993	NC_032092.1	861270	861698	-	429
SCW4	2.69923	0.0184158	0.151807	NC_032089.1	530172	531908	+	1737
IHD1	2.60767	1.02712213078416e-15	1.30879108212419e-13	NC_032094.1	838281	839459	-	1179
tR(UCU)4	2.40498	9.8233428862986e-05	0.00222687	NC_032089.1	536532	536604	-	73
UME6	2.16603	2.71451758419664e-29	6.1991538607987e-27	NC_032089.1	1314438	1316969	-	2532
CAALFM_C702280WA	2.08266	0.0125607	0.116817	NC_032095.1	495607	496065	+	459
GIT1	2.0699	1.2370599838814e-07	5.18891963306986e-06	NC_032090.1	1334165	1335724	-	1560
OPT4	2.06839	0.00890857	0.0907938	NC_032096.1	550905	552005	+	1101
HGT9	2.04606	0.033184	0.228873	NC_032096.1	1101386	1103358	-	1722
CAALFM_C200750WA	1.94546	6.19201265993957e-14	6.6982368528399e-12	NC_032090.1	130083	130937	+	855
FGR2	1.88476	0.0450334	0.279079	NC_032095.1	79446	80990	+	1545
CAALFM_CR01220WA	1.82315	0.00524952	0.0617733	NC_032096.1	282664	284229	+	1566
HGC1	1.81633	3.42986250925686e-10	2.27403572387934e-08	NC_032089.1	138574	140931	-	2358
CAALFM_C109500WA	1.81399	0.0145207	0.12809	NC_032089.1	2092602	2092937	+	336
CAALFM_C703150WA	1.7905	6.00642745787143e-11	4.46212430183557e-09	NC_032095.1	682298	684385	+	2088
CAALFM_C602100WA	1.7266	0.00102	0.0164642	NC_032094.1	434385	434888	+	504
CAALFM_C701380WA	1.72021	1.05711328696101e-05	0.000304587	NC_032095.1	281375	282502	+	1128
CAALFM_C105920WA	1.67933	7.31349289613787e-17	1.07369040946634e-14	NC_032089.1	1236305	1238380	+	2076
SIT1	1.67711	1.00036685812861e-07	4.31346996309163e-06	NC_032090.1	1634398	1636212	-	1815
tL(AAG)2	1.61343	0.0442049	0.277335	NC_032089.1	1569972	1570092	-	83
ATO1	1.60762	1.21154647548487e-12	1.13187811633935e-10	NC_032091.1	187453	188250	+	798
SNZ1	1.60425	0.00984546	0.0982316	NC_032089.1	541722	542600	-	879
CAALFM_C504690CA	1.57812	1.97506640207323e-06	6.47779757190612e-05	NC_032093.1	1019083	1019319	-	237
CAALFM_C302660WA	1.57652	0.00104582	0.016706	NC_032091.1	576543	577301	+	759
CAALFM_C301060WA	1.55318	0.00262068	0.0363127	NC_032091.1	216483	216692	+	210
TEF4	1.55092	0.00844198	0.0876317	NC_032093.1	741739	742398	+	660
JEN2	1.48299	0.0386139	0.254774	NC_032092.1	864733	866274	+	1542
CAALFM_CR09350CA	1.47991	4.92929301928572e-08	2.32015425625311e-06	NC_032096.1	1982021	1982734	-	714
ATO5	1.46799	0.0379061	0.251863	NC_032091.1	1257308	1258150	+	843
CFL11	1.44589	0.0288187	0.207946	NC_032096.1	1433878	1436097	+	2220
MRV2	1.43218	0.000181599	0.00379574	NC_032093.1	933743	934489	+	747
MAL2	1.42461	0.000242161	0.00487962	NC_032096.1	2276745	2278457	+	1713
HGT6	1.3943	2.32327948311266e-06	7.46111525670451e-05	NC_032090.1	170189	171841	+	1653
OPT2	1.36327	0.00385078	0.0487555	NC_032096.1	499907	502696	-	2790
FET34	1.34792	3.18286411024791e-09	1.80050826640263e-07	NC_032094.1	76654	78531	-	1878
PGA61	1.32498	4.57906227742149e-05	0.0011493	NC_032094.1	841828	842499	-	672
MAL31	1.30912	0.000161069	0.00342467	NC_032093.1	1074184	1075950	-	1767
CAALFM_C206930CA	1.30842	0.033481	0.230017	NC_032090.1	1419414	1420940	-	1527
CAALFM_C105970WA	1.30018	0.041928	0.269581	NC_032089.1	1254843	1256615	+	1773
NAG3	1.25835	0.0115142	0.110587	NC_032094.1	1023237	1024922	-	1686
DUR35	1.25361	0.0498983	0.299293	NC_032091.1	965801	967807	-	2007
CAALFM_C401630CA	1.25278	0.0302481	0.215868	NC_032092.1	326950	327037	-	88
CAN3	1.24493	1.91928311095106e-10	1.37608135606096e-08	NC_032094.1	159840	161719	-	1701
CAALFM_C401620CA	1.23876	4.19569868595862e-05	0.00106904	NC_032092.1	326687	326779	-	93
CAALFM_C405900CA	1.21157	2.61429607480412e-11	2.12101968384766e-09	NC_032092.1	1305122	1306300	-	1179
CAALFM_C109210CA	1.20141	4.32666484923482e-08	2.06807871785906e-06	NC_032089.1	2022447	2024309	-	1863
SEO1	1.1911	0.00798302	0.0848678	NC_032096.1	1429410	1431239	+	1830
ABP2	1.18914	1.17543482095706e-15	1.44954622120424e-13	NC_032090.1	1036592	1038424	+	1833
HYR1	1.17153	8.08028573855741e-05	0.00190893	NC_032089.1	2944587	2947346	+	2760
PGA32	1.16645	1.25496671194801e-06	4.25171689333597e-05	NC_032091.1	1637897	1639189	+	1293
MDR1	1.15273	5.21345764469281e-06	0.000158356	NC_032094.1	666383	668077	-	1695
CAALFM_CR07680CA	1.14403	6.97758606215408e-14	7.41789580331759e-12	NC_032096.1	1665030	1667474	-	2445
CAALFM_C206990WA	1.13281	1.91765676563583e-06	6.3231399020912e-05	NC_032090.1	1434464	1436020	+	1557
CAALFM_C104940CA	1.13074	0.00435474	0.0532764	NC_032089.1	1023215	1023751	-	537
CAALFM_C307670WA	1.10993	0.00030625	0.00591955	NC_032091.1	1748233	1748973	+	741
CRZ2	1.07949	0.000330614	0.00631136	NC_032096.1	1523634	1525187	-	1554
CAALFM_C207180WA	1.06819	4.91629785154216e-07	1.86733386928186e-05	NC_032090.1	1466280	1467026	+	747
CAALFM_CR03670WA	1.05543	0.00937331	0.0944376	NC_032096.1	816393	818339	+	1947
SUL2	1.05388	1.61027824635612e-05	0.000445246	NC_032092.1	539025	541505	-	2481
SKN1	1.04769	3.76550364536038e-12	3.3168707824703e-10	NC_032091.1	1300265	1302478	-	2214
TPO4	1.03773	0.000370397	0.00702728	NC_032096.1	888806	890914	-	2109
CAALFM_C108900WA	1.03236	5.29659249283813e-08	2.4555480684842e-06	NC_032089.1	1933791	1935467	+	1677
IRO1	1.0212	4.75444480759165e-10	3.08588491406422e-08	NC_032091.1	291479	293269	-	1791
CAALFM_C701390WA	1.01576	0.000627304	0.0109574	NC_032095.1	285900	286292	+	393
CAALFM_CR07740WA	1.00698	0.016869	0.141516	NC_032096.1	1679654	1679848	+	195
GAP4	0.999964	9.11532847082794e-10	5.67728437890152e-08	NC_032089.1	1526934	1528757	+	1824
CAALFM_CR02470WA	0.999162	5.41946896433536e-05	0.00133133	NC_032096.1	547329	547457	+	129
FTR2	0.982344	0.00734899	0.0796377	NC_032089.1	3132914	3134062	-	1149
ALS3	0.967691	5.02168219394198e-08	2.34573427332169e-06	NC_032096.1	1532277	1535744	-	3468
FCY24	0.950764	2.42585095707007e-09	1.41111292465038e-07	NC_032096.1	1983094	1984680	+	1587
CFL1	0.94443	4.58528779208551e-05	0.0011493	NC_032092.1	1272201	1274483	-	2283
CAALFM_C302790WA	0.940473	1.39963542978885e-06	4.6903000326511e-05	NC_032091.1	603064	603378	+	315
CAALFM_C503430WA	0.937482	1.7176061520463e-05	0.000472802	NC_032093.1	772001	772828	+	828
KIP4	0.937047	2.24044347248321e-10	1.5521993765541e-08	NC_032089.1	2626511	2629225	-	2715
CAALFM_C105730WA	0.924114	0.0258226	0.193269	NC_032089.1	1195918	1195999	+	82
HGT14	0.916355	0.00286302	0.0389831	NC_032096.1	1677339	1679117	+	1779
IHD2	0.910884	5.28189737111122e-07	1.97382904183465e-05	NC_032089.1	167077	167823	+	747
GIT2	0.894667	2.13393556361417e-13	2.19297444754083e-11	NC_032093.1	206335	207939	-	1605
CAALFM_C306950WA	0.892685	2.5724520459133e-07	1.04353548125667e-05	NC_032091.1	1591959	1594790	+	2832
DIP5	0.892607	2.1091044538382e-10	1.47781114345072e-08	NC_032089.1	532403	534163	-	1761
ALS1	0.890616	2.98179611275807e-10	1.99845161209416e-08	NC_032094.1	791291	795073	+	3783
CAALFM_C206400CA	0.886054	0.0422586	0.270578	NC_032090.1	1303415	1303501	-	87
CAALFM_CR09920WA	0.884168	0.000408878	0.00761675	NC_032096.1	2122776	2124491	+	1716
CAALFM_C700870WA	0.879185	0.00885434	0.0903905	NC_032095.1	174289	176121	+	1833
SNQ2	0.873509	0.0286651	0.207696	NC_032094.1	832295	836782	-	4488
CAALFM_CR07220CA	0.870119	2.18964457746325e-09	1.28584271091794e-07	NC_032096.1	1571688	1574810	-	3123
NGT1	0.866457	9.16875785802085e-06	0.000266672	NC_032091.1	107369	108898	+	1530
CAALFM_C103170CA	0.866138	4.31543135737526e-09	2.37579908478356e-07	NC_032089.1	658804	660771	-	1968
OPT6	0.865785	1.31835412794339e-05	0.000371186	NC_032092.1	267976	270813	-	2838
GPX2	0.862088	3.49881359046226e-09	1.96124405443548e-07	NC_032094.1	165020	165511	+	492
CAALFM_C403490CA	0.86137	0.0092365	0.0933644	NC_032092.1	733160	733684	-	525
PGA26	0.854269	0.00412279	0.0511491	NC_032089.1	1204128	1204523	-	396
CAALFM_C701050WA	0.853858	8.59310808240628e-05	0.00202233	NC_032095.1	221546	222589	+	1044
SAP5	0.853644	3.65828746382438e-06	0.000113352	NC_032094.1	635173	636429	+	1257
MNN1	0.847939	1.51176962479118e-09	9.13879559457101e-08	NC_032093.1	589400	591802	-	2403
CAALFM_C703460WA	0.839259	0.0223081	0.175805	NC_032095.1	762312	764132	+	1821
CAALFM_C204280WA	0.837891	2.34347141785359e-05	0.000628254	NC_032090.1	897773	900651	+	2094
CAALFM_C302330CA	0.831956	0.00107639	0.0171499	NC_032091.1	509669	510601	-	933
CAALFM_CR10310WA	0.828766	0.00388047	0.0489304	NC_032096.1	2197472	2197963	+	492
ARO10	0.807068	0.000176822	0.0037211	NC_032096.1	1467616	1469505	-	1890
CAALFM_C301340WA	0.790448	0.0022163	0.0316336	NC_032091.1	288691	290076	+	1386
THI20	0.788141	0.00168934	0.0255932	NC_032090.1	700790	702436	+	1647
XUT1	0.787838	0.00339556	0.0443325	NC_032092.1	1449989	1451764	-	1776
PEX4	0.782876	2.13206641516196e-05	0.000579133	NC_032093.1	1172085	1172609	+	525
SRD1	0.781206	1.10851612762851e-12	1.05155545276267e-10	NC_032090.1	374511	376388	-	1878
CAALFM_C404380CA	0.771646	1.18542966911699e-05	0.000336837	NC_032092.1	935018	935302	-	285
CAALFM_CR07820WA	0.769169	0.00251695	0.0351917	NC_032096.1	1699955	1702141	+	2187
CAALFM_C601780CA	0.767809	0.0110128	0.106769	NC_032094.1	374139	375542	-	1404
CAALFM_C112000CA	0.766982	0.00089257	0.0147549	NC_032089.1	2624649	2626028	-	1380
CAALFM_C113950CA	0.762718	0.000575655	0.0101125	NC_032089.1	3075627	3076121	-	495
ZCF23	0.76142	0.0287699	0.207946	NC_032089.1	1536685	1538385	-	1701
SEN2	0.755315	0.0490433	0.295704	NC_032092.1	547908	549077	-	1170
CHT2	0.747964	8.83708811648143e-06	0.000260715	NC_032093.1	919760	921511	-	1752
PRN3	0.745254	0.0318114	0.224427	NC_032089.1	1219787	1220767	+	981
CAALFM_C207720CA	0.738524	4.52185312965173e-07	1.73178549052376e-05	NC_032090.1	1572155	1574203	-	2049
CAALFM_C701880CA	0.735485	0.00347613	0.0449462	NC_032095.1	404173	405123	-	951
THI13	0.732538	2.15329072166368e-08	1.097893453553e-06	NC_032096.1	1972214	1973233	+	1020
FAV1	0.731059	0.0188411	0.15397	NC_032092.1	1027532	1030078	+	2547
CAALFM_C501160CA	0.730699	0.0116115	0.111002	NC_032093.1	265434	265534	-	101
FDH1	0.730646	2.32354215998255e-05	0.000625631	NC_032096.1	1117036	1118175	-	1140
CAALFM_C113000WA	0.724279	0.0017067	0.0257929	NC_032089.1	2831214	2831305	+	92
CAALFM_C703590CA	0.714677	0.0133479	0.120679	NC_032095.1	796798	798657	-	1860
CAALFM_C100580WA	0.708583	0.000510122	0.00909079	NC_032089.1	93970	94899	+	930
CBP1	0.70534	0.00115212	0.0181687	NC_032096.1	1968719	1970188	-	1470
HSP31	0.704732	0.0444563	0.277728	NC_032089.1	427843	428838	+	996
CAALFM_C306670CA	0.704018	0.00117083	0.0183698	NC_032091.1	1523520	1524584	-	1065
CAALFM_C602330WA	0.703141	0.0139022	0.123703	NC_032094.1	486452	487012	+	561
CAALFM_CR04750WA	0.698305	0.00304364	0.0407095	NC_032096.1	1032104	1032370	+	267
ARR3	0.690238	7.88489260943447e-08	3.54877721385204e-06	NC_032092.1	1535338	1536519	+	1182
CAALFM_C406140CA	0.686787	6.79105880027248e-10	4.31687304767837e-08	NC_032092.1	1376152	1377579	-	1428
CAALFM_C503930CA	0.68636	1.46273549439794e-12	1.32635692036142e-10	NC_032093.1	859535	861340	-	1806
CAALFM_CR03590CA	0.682288	0.0312184	0.221002	NC_032096.1	794436	795215	-	780
CAALFM_C503080CA	0.680504	0.000858392	0.0143438	NC_032093.1	684022	686037	-	2016
BMT7	0.679246	0.0110587	0.107045	NC_032091.1	728899	730854	-	1956
CAALFM_C503480CA	0.678586	2.78788149523747e-08	1.37520618397074e-06	NC_032093.1	780649	782214	-	1566
CAALFM_C100200CA	0.678511	0.0287457	0.207946	NC_032089.1	34099	34446	-	348
CAALFM_C503670CA	0.678482	0.00321244	0.0423245	NC_032093.1	813516	814376	-	861
CAALFM_C110250CA	0.677445	0.0126314	0.117121	NC_032089.1	2264987	2265808	-	822
CAALFM_C303070WA	0.674975	0.0346717	0.234929	NC_032091.1	652782	654299	+	1518
CAALFM_C109430WA	0.674803	0.00104115	0.016706	NC_032089.1	2077583	2080183	+	2601
CAALFM_C603880WA	0.674567	0.026947	0.199133	NC_032094.1	843973	844755	+	783
CAALFM_C205980CA	0.674366	0.00218678	0.0313626	NC_032090.1	1219015	1219995	-	981
FRP1	0.66414	0.0232746	0.18143	NC_032092.1	15792	17456	-	1665
CAALFM_CR04500CA	0.658231	0.0324284	0.22576	NC_032096.1	992082	993203	-	1122
CAALFM_C107080WA	0.657952	0.0178377	0.148031	NC_032089.1	1513268	1513834	+	567
KAR5	0.657212	0.030001	0.21485	NC_032094.1	198680	199057	+	378
KCH1	0.654798	0.00407007	0.0508017	NC_032095.1	347813	349792	-	1980
CAALFM_C204440WA	0.654599	0.0210232	0.167479	NC_032090.1	928957	929604	+	648
CAALFM_CR00420WA	0.654348	9.65042224616145e-07	3.36183635987749e-05	NC_032096.1	105862	107451	+	1590
CAALFM_C604230WA	0.653662	0.0107671	0.105047	NC_032094.1	933892	935499	+	1608
CAALFM_C112990WA	0.65356	0.0077184	0.0827681	NC_032089.1	2830952	2831055	+	104
CAALFM_CR06190CA	0.653047	0.00959542	0.0962038	NC_032096.1	1324260	1324350	-	91
IFF8	0.649878	0.00241557	0.0340833	NC_032093.1	164508	166652	+	2145
ARO9	0.649008	0.0253382	0.191231	NC_032092.1	1213411	1214982	-	1572
ALD6	0.648756	0.0155024	0.133131	NC_032092.1	1104766	1106391	-	1626
EHT1	0.646692	7.11873690453201e-05	0.00170794	NC_032089.1	712967	714244	+	1278
CAALFM_C210130WA	0.645467	0.000460481	0.00830213	NC_032090.1	2076975	2080109	+	3135
CAALFM_C206270WA	0.64491	0.0256072	0.192319	NC_032090.1	1275898	1277094	+	1197
CAALFM_C503810CA	0.64438	0.00286546	0.0389831	NC_032093.1	839331	840098	-	768
MNN22	0.643446	6.02557989188291e-05	0.00146853	NC_032092.1	1018785	1020554	-	1770
CAALFM_C101460WA	0.643111	0.000121797	0.00266313	NC_032089.1	284639	287617	+	2979
CAALFM_C401610CA	0.642893	0.0155622	0.133458	NC_032092.1	326607	326699	-	93
ZCF35	0.638967	0.0393326	0.257184	NC_032091.1	1325453	1328761	+	3309
AGP3	0.638577	0.00545902	0.0636301	NC_032092.1	1039532	1041073	-	1542
CAALFM_C205600WA	0.637123	0.01206	0.113878	NC_032090.1	1141059	1141154	+	96
CAALFM_C111530CA	0.636052	0.0158689	0.135523	NC_032089.1	2532303	2533463	-	1161
CAALFM_C109220WA	0.635414	2.68480188895737e-09	1.53282300438066e-07	NC_032089.1	2025818	2027191	+	1374
HGT10	0.628062	0.0255757	0.192317	NC_032094.1	817349	818989	-	1641
EBP1	0.624586	0.0111387	0.107651	NC_032094.1	229417	230640	-	1224
PPS1	0.623414	0.00101175	0.0163739	NC_032092.1	1320918	1323974	+	3057
CAALFM_C203570CA	0.622431	0.000195284	0.00405428	NC_032090.1	756676	757386	-	711
PRN4	0.62193	0.0060131	0.0680308	NC_032089.1	1221543	1222529	+	987
CAALFM_C402660WA	0.621497	0.0258277	0.193269	NC_032092.1	550263	551270	+	1008
CAALFM_CR06500CA	0.620979	0.0024469	0.0342899	NC_032096.1	1389144	1389644	-	501
CAALFM_C112150CA	0.619332	0.000136571	0.0029444	NC_032089.1	2654122	2654799	-	609
SAM2	0.613624	0.00813924	0.0853513	NC_032089.1	2513459	2514616	-	1158
DEF1	0.607549	0.00332788	0.043752	NC_032096.1	2106063	2108726	+	2664
CAALFM_C209050CA	0.60667	5.88539855857044e-13	5.67021367377271e-11	NC_032090.1	1849370	1850905	-	1536
GLG2	0.606482	5.47345284298034e-05	0.00133926	NC_032091.1	1467909	1468994	+	1086
HGT2	0.605874	0.0161096	0.137009	NC_032089.1	434412	436049	-	1638
CAALFM_C700230WA	0.604535	9.89725411249319e-09	5.35319902259939e-07	NC_032095.1	31779	33545	+	1767
ARF3	0.603747	5.59831592452698e-11	4.2616316037819e-09	NC_032091.1	315066	315707	+	528
BGL22	0.6004	0.0034653	0.0449462	NC_032096.1	2002832	2005762	-	2775
SAP6	0.596429	0.0249267	0.189588	NC_032094.1	558152	559408	-	1257
CAALFM_C304630WA	0.594662	1.16369696522061e-06	3.98630860419461e-05	NC_032091.1	980490	981581	+	1092
CAALFM_C208660CA	0.593961	0.00813344	0.0853513	NC_032090.1	1759736	1761676	-	1941
CAALFM_C504940WA	0.587635	4.68611203764561e-05	0.00116982	NC_032093.1	1078889	1080637	+	1749
FAD3	0.586946	1.22912336124102e-07	5.18891963306986e-06	NC_032089.1	2843540	2844841	-	1302
UGA32	0.585638	6.50188477891504e-05	0.00157837	NC_032089.1	114127	115878	-	1752
CAALFM_C406370CA	0.582753	0.0404061	0.262257	NC_032092.1	1413404	1415089	-	1686
CAALFM_CR06510WA	0.5799	0.00753317	0.0812055	NC_032096.1	1390614	1391096	+	483
CAALFM_C105950CA	0.579661	0.000163504	0.00345407	NC_032089.1	1248213	1249460	-	1248
CAALFM_C104350CA	0.577622	0.0121339	0.114052	NC_032089.1	901560	903929	-	2370
CAALFM_C111690WA	0.577334	0.00043295	0.00794515	NC_032089.1	2560903	2562321	+	1419
CAALFM_C404980WA	0.576389	3.71260012511213e-06	0.000113918	NC_032092.1	1063814	1065475	+	1662
PDC12	0.576372	0.0132177	0.12003	NC_032092.1	362365	364284	-	1800
MNN4-4	0.576316	5.83852130421294e-10	3.75003357935177e-08	NC_032094.1	583525	586143	+	2619
PGA54	0.575098	8.59090005909278e-07	3.06193582452983e-05	NC_032092.1	639668	640696	+	1029
SHE3	0.574721	0.0277473	0.202713	NC_032094.1	652168	653727	+	1560
CAALFM_C601940WA	0.568811	0.00732456	0.0795127	NC_032094.1	398675	398908	+	234
CAALFM_C209550CA	0.568068	0.00319981	0.0422484	NC_032090.1	1953891	1954005	-	115
LIP7	0.564359	0.0250429	0.189807	NC_032096.1	1963272	1964552	-	1281
PRN1	0.560048	0.0233566	0.181456	NC_032089.1	1215414	1216451	+	1038
CAALFM_C112900WA	0.559088	0.00736746	0.0796978	NC_032089.1	2807779	2809950	+	2172
SKO1	0.557345	0.0227108	0.177935	NC_032089.1	788296	790142	+	1737
BET2	0.55603	4.18500988288714e-08	2.01599772952204e-06	NC_032096.1	2112885	2113910	-	1026
PHM7	0.555521	0.0123508	0.115511	NC_032090.1	1649319	1652102	-	2784
CAALFM_C302270WA	0.552828	0.00199768	0.0290511	NC_032091.1	492474	492698	+	225
CAALFM_C404860WA	0.551572	0.0170583	0.142715	NC_032092.1	1048293	1049468	+	1176
CAALFM_C406080WA	0.550255	0.003791	0.0481965	NC_032092.1	1352454	1352630	+	177
RIM21	0.549933	0.0004018	0.00750758	NC_032093.1	435968	437557	-	1590
CAALFM_C501730WA	0.549917	0.0443476	0.277342	NC_032093.1	390706	393267	+	2562
ENA21	0.549089	8.70277654129211e-05	0.00203274	NC_032095.1	629776	632691	+	2916
UGA4	0.547777	0.0165649	0.139725	NC_032089.1	1192511	1194184	-	1674
FRP3	0.545533	0.000655132	0.011379	NC_032090.1	1365086	1365943	+	858
CAALFM_C503710CA	0.543912	0.0391728	0.256424	NC_032093.1	822508	823392	-	885
CAALFM_C105520WA	0.540501	0.00531952	0.0622968	NC_032089.1	1158880	1160955	+	2076
PHR1	0.53808	9.13313833152462e-06	0.000266672	NC_032092.1	970514	972160	-	1647
CAALFM_C501440CA	0.537173	0.000116673	0.00256932	NC_032093.1	321017	322234	-	1218
RFX2	0.536153	0.00400602	0.0502056	NC_032092.1	405052	408387	+	3336
FRP6	0.532577	0.00273317	0.0376955	NC_032094.1	284857	285648	-	792
ISY1	0.5307	0.0350513	0.235946	NC_032095.1	780464	781264	-	801
CAALFM_C403700WA	0.527996	0.0262742	0.195661	NC_032092.1	788604	790349	+	1746
DOG1	0.527857	6.58464012958809e-05	0.00159219	NC_032094.1	392015	392737	-	723
CLG1	0.526405	0.0028322	0.0387214	NC_032096.1	1576964	1577719	-	756
CAALFM_C703310WA	0.526302	0.0430923	0.273968	NC_032095.1	731779	732447	+	669
CAALFM_C103720CA	0.526299	0.0491515	0.295932	NC_032089.1	773999	775771	-	1773
CAALFM_C703680WA	0.523494	0.0193981	0.15738	NC_032095.1	817565	819406	+	1842
CAALFM_C202080WA	0.517609	0.00726291	0.0791221	NC_032090.1	407445	407548	+	104
YMC2	0.516005	0.000810075	0.0136101	NC_032089.1	1907474	1908382	+	909
MXR1	0.515963	0.00408723	0.0509128	NC_032090.1	157848	158405	-	558
HGT13	0.515312	0.00863841	0.0889222	NC_032095.1	43379	45102	-	1659
CAALFM_C207410WA	0.514864	0.015339	0.132465	NC_032090.1	1514557	1516023	+	1467
KAR9	0.514299	0.00503283	0.0597928	NC_032089.1	3017711	3019987	+	2277
CAALFM_CR05770WA	0.511207	0.000950451	0.0156279	NC_032096.1	1222388	1223902	+	1515
CAALFM_C305110WA	0.506773	0.000778091	0.0131085	NC_032091.1	1097924	1098925	+	1002
CAALFM_CR08990CA	0.497093	0.00667749	0.0741864	NC_032096.1	1922057	1923109	-	1053
CAALFM_CR06790CA	0.494909	0.000289624	0.0056335	NC_032096.1	1457397	1459211	-	1815
ERG25	0.492971	0.000430828	0.00794515	NC_032096.1	527702	528628	+	927
CAALFM_C305990CA	0.4913	2.9883827930154e-06	9.44941964191434e-05	NC_032091.1	1349838	1352354	-	2517
CAALFM_C305900WA	0.489115	0.0435553	0.275535	NC_032091.1	1323692	1324687	+	996
CAALFM_C406950WA	0.487994	0.0266067	0.197659	NC_032092.1	1543701	1544444	+	744
CAALFM_C500170WA	0.487448	0.00800433	0.0849479	NC_032093.1	19011	20093	+	1083
BUL1	0.487068	0.0334991	0.230017	NC_032089.1	1780648	1782873	-	2226
ALK2	0.487007	0.000661017	0.011449	NC_032096.1	52344	53912	+	1569
CAALFM_CR05760CA	0.486741	0.00552928	0.0642063	NC_032096.1	1221035	1222030	-	996
FTR1	0.485637	0.0186011	0.152722	NC_032089.1	3113601	3114746	+	1146
PGA44	0.482072	0.0384162	0.253885	NC_032091.1	294348	295271	-	924
CAALFM_C102470WA	0.480145	0.0196695	0.158759	NC_032089.1	522615	523085	+	471
CAALFM_C700630CA	0.477309	0.0136705	0.122634	NC_032095.1	103977	105816	-	1650
GNP3	0.474096	0.00309482	0.0412233	NC_032096.1	2118630	2120327	+	1698
CTR2	0.474096	0.000700077	0.0119908	NC_032089.1	1886878	1887366	+	489
IDP2	0.473563	0.0280921	0.204505	NC_032096.1	525541	526779	+	1239
CAALFM_C701990CA	0.470298	0.000108577	0.00241692	NC_032095.1	429941	431671	-	1731
TRY5	0.470169	0.0108431	0.105621	NC_032094.1	298211	301176	-	2966
RCE1	0.470122	0.00019616	0.0040588	NC_032092.1	979296	980141	+	846
CAALFM_C200620CA	0.465461	0.0408375	0.263945	NC_032090.1	98606	99577	-	972
GUA1	0.464868	0.0258258	0.193269	NC_032089.1	2090366	2091958	-	1593
CAALFM_CR09110CA	0.464701	0.034826	0.235457	NC_032096.1	1943868	1944725	-	858
CAALFM_C106270WA	0.464372	0.000274412	0.00540695	NC_032089.1	1310816	1313557	+	2742
THI6	0.461331	0.0376637	0.250522	NC_032091.1	618110	619654	+	1545
CAALFM_C703690WA	0.458299	0.0148398	0.12967	NC_032095.1	820478	821188	+	711
PXA2	0.452701	0.000235633	0.00476366	NC_032089.1	2645318	2647321	-	2004
CAALFM_CR09840CA	0.451942	0.0123641	0.115511	NC_032096.1	2098780	2099424	-	645
GPR1	0.447451	0.017145	0.143247	NC_032093.1	280816	283287	+	2472
CAALFM_C105980WA	0.446943	0.00220166	0.0314976	NC_032089.1	1257107	1259197	+	2091
CAALFM_CR00700WA	0.443734	0.00718553	0.0788363	NC_032096.1	170219	171604	+	1386
CAALFM_C701500WA	0.44263	0.00355469	0.0457583	NC_032095.1	313805	315115	+	1311
MDG1	0.441783	0.00256611	0.0357131	NC_032089.1	3147891	3150121	-	1983
GDE1	0.440598	0.00138913	0.0214134	NC_032093.1	984134	987622	+	3489
CAALFM_C101290CA	0.439616	0.00133662	0.0206557	NC_032089.1	255170	257443	-	2274
PGA6	0.43946	0.000270976	0.00537247	NC_032089.1	1978117	1978776	-	660
SUN41	0.436951	2.97409063929211e-07	1.19857796613563e-05	NC_032094.1	158273	159529	+	1257
CAALFM_C603310WA	0.436742	0.00100392	0.0162899	NC_032094.1	693653	695770	+	2118
CAALFM_C500850CA	0.435986	0.00409864	0.0509521	NC_032093.1	197983	198300	-	318
ASM3	0.434834	0.000518716	0.0092173	NC_032089.1	117319	119442	+	2124
CAALFM_C602660CA	0.431592	0.0447349	0.279079	NC_032094.1	541584	543302	-	1719
PGA43	0.431197	0.011491	0.110535	NC_032092.1	1396271	1396981	+	711
CAALFM_CR10460WA	0.430243	0.0346208	0.234842	NC_032096.1	2226852	2226936	+	85
CAALFM_C205330CA	0.429505	0.0304122	0.216788	NC_032090.1	1095605	1097107	-	1503
CAALFM_C100830WA	0.42939	7.01982049602022e-05	0.00169079	NC_032089.1	158725	160524	+	1800
MPS1	0.42821	0.0162654	0.137954	NC_032096.1	1916751	1918823	-	2073
SUR7	0.427264	0.0110065	0.106769	NC_032094.1	364197	365009	-	813
HOL1	0.425112	0.00498956	0.059505	NC_032089.1	628046	629806	+	1761
CAALFM_CR02210WA	0.424393	1.68558404488882e-06	5.58780173160455e-05	NC_032096.1	490308	493292	+	2985
HOL4	0.420076	0.0148947	0.129902	NC_032089.1	367933	369807	-	1875
CAP1	0.418326	3.90036705520225e-05	0.00100392	NC_032091.1	478901	480400	+	1500
PRN2	0.418149	0.0271403	0.199698	NC_032089.1	1218269	1219270	+	1002
TRY3	0.41802	0.00549404	0.0639175	NC_032093.1	218210	219694	+	1485
RPL82	0.417675	0.00559147	0.0643228	NC_032089.1	2432310	2433429	+	783
CAALFM_C503260CA	0.414214	0.00202849	0.0294298	NC_032093.1	736879	740160	-	3282
CAALFM_C602380WA	0.41152	0.0355313	0.238396	NC_032094.1	496005	497672	+	1668
KRE62	0.410475	0.0233598	0.181456	NC_032093.1	84369	86237	-	1869
CAALFM_CR09070CA	0.406474	7.20467104307715e-05	0.00172186	NC_032096.1	1936663	1938141	-	1479
CAALFM_C500550CA	0.406452	0.00316529	0.0418823	NC_032093.1	121532	121855	-	324
CAALFM_C703230CA	0.405499	0.0423294	0.27075	NC_032095.1	700560	700940	-	381
CAALFM_C301800CA	0.405227	8.81380963045028e-05	0.00203543	NC_032091.1	395037	396632	-	1596
HST6	0.405094	0.0355091	0.238396	NC_032091.1	1486242	1490213	-	3972
FLC3	0.404509	8.75579534657e-05	0.00203274	NC_032090.1	1595572	1597728	+	2157
CAALFM_C401860CA	0.404269	0.00034395	0.00654566	NC_032092.1	364597	365901	-	1305
CAALFM_C206300WA	0.401897	0.00595069	0.0674484	NC_032090.1	1279697	1280149	+	453
SFT2	0.398643	0.00232646	0.0330529	NC_032089.1	2388397	2389050	+	654
MTM1	0.398461	0.00990941	0.0987099	NC_032089.1	1149114	1150163	+	1050
CAALFM_C501290CA	0.398345	0.00577309	0.0659202	NC_032093.1	290422	291162	-	741
CAALFM_C600710WA	0.39531	0.000708383	0.012066	NC_032094.1	122466	124409	+	1944
CAALFM_C400610WA	0.39062	0.000243498	0.00489059	NC_032092.1	107335	108391	+	990
CAALFM_C113250WA	0.388695	0.0072325	0.0789303	NC_032089.1	2891491	2892429	+	939
BMT6	0.388156	0.00672877	0.0746216	NC_032094.1	663217	665157	-	1941
ALO1	0.380386	0.00186337	0.027487	NC_032096.1	2090643	2092316	+	1674
LYS143	0.378227	0.00881244	0.0903905	NC_032089.1	2014803	2017433	+	2631
CAALFM_C302720WA	0.373751	0.0148471	0.12967	NC_032091.1	590432	591784	+	1353
CAALFM_C106500WA	0.372459	0.00421674	0.0520008	NC_032089.1	1380391	1381107	+	717
CAALFM_C101210WA	0.370273	0.000121505	0.00266313	NC_032089.1	245206	246453	+	1248
CAALFM_C205350CA	0.368868	0.00391229	0.0491307	NC_032090.1	1099417	1100277	-	861
AVT1	0.367629	0.000691493	0.0118767	NC_032090.1	1288828	1290435	-	1608
IMH3	0.366759	0.00428809	0.05267	NC_032090.1	1302199	1304011	-	1566
CAALFM_C602110WA	0.364453	0.0396201	0.25879	NC_032094.1	436350	437441	+	1092
CHS2	0.364304	0.00701414	0.0771717	NC_032096.1	1926708	1929737	-	3030
CAALFM_C703480WA	0.360443	0.0357762	0.239778	NC_032095.1	771011	774148	+	3138
CAALFM_C106400CA	0.359279	0.0237978	0.183421	NC_032089.1	1361000	1363132	-	2133
CAALFM_C406280CA	0.358374	0.0321607	0.225238	NC_032092.1	1398542	1399618	-	1077
IFF6	0.358287	0.0222244	0.175462	NC_032090.1	1865856	1869113	-	3258
CAALFM_CR05880WA	0.357539	0.00228267	0.0325057	NC_032096.1	1235017	1235643	+	627
SAM4	0.355881	0.0189051	0.154192	NC_032089.1	1850368	1851303	-	936
VAM3	0.355792	0.000457447	0.00828015	NC_032091.1	899511	900371	+	861
CAALFM_C203490CA	0.354622	0.0169123	0.141687	NC_032090.1	725206	726486	-	1281
ERG4	0.350383	0.0305888	0.217544	NC_032091.1	143568	144977	+	1410
RGS2	0.350036	0.0480696	0.292594	NC_032096.1	1409035	1410333	-	1299
CAALFM_C400850CA	0.349871	0.043099	0.273968	NC_032092.1	152453	154591	-	2139
CAALFM_C406440CA	0.3476	0.0062634	0.0702185	NC_032092.1	1431997	1433226	-	1230
CAALFM_C102960CA	0.345732	0.00478373	0.0576103	NC_032089.1	615939	617726	-	1788
MET1	0.343769	0.0142981	0.126307	NC_032090.1	586142	587827	+	1686
CAALFM_CR05730CA	0.340751	0.0236555	0.182781	NC_032096.1	1215325	1216785	-	1461
CAALFM_C110960WA	0.337687	0.00885008	0.0903905	NC_032089.1	2418401	2419166	+	696
CTF5	0.336831	0.0471546	0.288448	NC_032094.1	443134	444234	-	1101
CAALFM_CR08190WA	0.335321	0.0045378	0.0550789	NC_032096.1	1778013	1778471	+	459
CAALFM_C604510CA	0.334463	0.0139833	0.123703	NC_032094.1	1003604	1005055	-	1452
PXA1	0.334171	0.00973865	0.0974813	NC_032096.1	83900	86197	-	2298
CAALFM_C306990WA	0.333696	0.0150477	0.130562	NC_032091.1	1599406	1600539	+	1134
CAALFM_CR09410WA	0.331937	0.0246406	0.18827	NC_032096.1	2000249	2002363	+	2115
CHS7	0.330709	0.0136834	0.122634	NC_032089.1	1263838	1264770	+	933
FTH2	0.329465	0.0102986	0.101928	NC_032096.1	303468	305003	-	1536
CAALFM_C301940CA	0.328158	0.0127636	0.117638	NC_032091.1	427510	428097	-	588
CAALFM_C102000WA	0.326977	0.0412555	0.266368	NC_032089.1	412817	413818	+	1002
DAD3	0.324523	0.00782203	0.0836527	NC_032096.1	1320937	1321353	-	417
CAALFM_C204180CA	0.323873	0.00539148	0.0629619	NC_032090.1	877101	878081	-	981
PHO86	0.320414	0.0484501	0.293823	NC_032090.1	1593194	1594201	-	1008
ALG7	0.320367	0.00123349	0.019255	NC_032090.1	1615386	1616870	-	1485
HAC1	0.320221	0.0349301	0.235782	NC_032089.1	1284280	1285402	-	1104
FMT1	0.320064	0.0422513	0.270578	NC_032092.1	1351194	1352273	-	1080
SMI1B	0.319108	0.0204615	0.163674	NC_032091.1	1184605	1186257	-	1653
CAALFM_C603000CA	0.318456	0.027583	0.202232	NC_032094.1	620109	620915	-	807
CAALFM_C209290WA	0.31455	0.00492221	0.0589327	NC_032090.1	1898815	1899127	+	240
OPY2	0.314478	0.0240926	0.18523	NC_032089.1	1823757	1825340	+	1584
HOS1	0.310837	0.0269989	0.199133	NC_032092.1	1333108	1334418	-	1311
PTK2	0.310735	0.00847962	0.0877993	NC_032094.1	358106	360544	-	2439
ALG11	0.309801	0.0095495	0.0958994	NC_032094.1	470964	472793	-	1830
CAALFM_C206090WA	0.309304	0.013912	0.123703	NC_032090.1	1242516	1245644	+	3129
CAALFM_C501590WA	0.308712	0.00496333	0.0593099	NC_032093.1	353407	355008	+	1602
CAALFM_C502060WA	0.308225	0.0255296	0.192243	NC_032093.1	463382	464368	+	987
CLA4	0.307717	0.0285367	0.207008	NC_032089.1	2249405	2252335	-	2931
CAALFM_CR06640CA	0.30668	0.0261039	0.194627	NC_032096.1	1424764	1426245	-	1482
SRT1	0.306605	0.014767	0.129401	NC_032089.1	2678223	2679232	+	945
CAALFM_C206040CA	0.306418	0.0128892	0.118244	NC_032090.1	1236216	1237487	-	1272
SOG2	0.306364	0.0428663	0.273406	NC_032089.1	1542214	1544679	+	2466
VAC7	0.305034	0.00882408	0.0903905	NC_032092.1	930996	933335	-	2340
CAALFM_CR04280CA	0.30487	0.00809939	0.0852906	NC_032096.1	955596	957281	-	1686
HNM1	0.30443	0.000875246	0.0145074	NC_032090.1	201446	203062	-	1617
CAALFM_C301890CA	0.30334	0.00237583	0.0335995	NC_032091.1	414635	416522	-	1332
OYE2	0.303116	0.0026762	0.0369988	NC_032094.1	281102	282313	-	1212
TIP1	0.301954	0.0107168	0.104888	NC_032093.1	1012145	1012900	-	756
MAE1	0.300318	0.0332719	0.229223	NC_032094.1	350639	352531	+	1893
CAALFM_CR00220WA	0.299659	0.0234373	0.181456	NC_032096.1	54836	56452	+	1617
CAALFM_C201930CA	0.298093	0.00676148	0.0748498	NC_032090.1	360838	361875	-	1038
ARV1	0.297874	0.0212482	0.168836	NC_032091.1	995983	996873	+	891
MKK2	0.296836	0.0017842	0.0267024	NC_032090.1	1180382	1181722	-	1341
CAALFM_C112250CA	0.29524	0.0082124	0.0857235	NC_032089.1	2674414	2676231	-	1818
CAALFM_C203500WA	0.295076	0.0376005	0.250372	NC_032090.1	728326	731385	+	3060
SGS1	0.294706	0.0413206	0.266509	NC_032090.1	2181205	2184774	+	3570
GOA1	0.294649	0.01879	0.153864	NC_032092.1	999156	999992	-	837
CAALFM_C306420CA	0.294346	0.0340409	0.232701	NC_032091.1	1460652	1461866	-	1215
CAALFM_CR05700CA	0.293875	0.00283138	0.0387214	NC_032096.1	1210658	1211560	-	903
MOB2	0.293766	0.00683214	0.0754964	NC_032089.1	103868	104809	+	942
CAALFM_C209460CA	0.293148	0.0181208	0.149977	NC_032090.1	1930208	1933412	-	2970
SAL6	0.292911	0.0126652	0.117258	NC_032094.1	830112	831827	+	1716
NPR2	0.291744	0.0430706	0.273968	NC_032091.1	694449	696431	-	1983
CAALFM_CR09570WA	0.291029	0.0276476	0.20229	NC_032096.1	2039079	2039942	+	864
MYO2	0.28999	0.00635769	0.0710172	NC_032089.1	3025935	3030620	+	4686
GUP1	0.288494	0.00300015	0.0403907	NC_032089.1	2966485	2968239	+	1755
VPS41	0.288451	0.00450041	0.0547328	NC_032089.1	2169696	2172581	+	2886
YIM1	0.2874	0.0403711	0.262257	NC_032090.1	790963	792051	+	1089
RHO3	0.286718	0.00978955	0.0978321	NC_032090.1	1043453	1044176	-	633
BEM3	0.286657	0.0045818	0.0553949	NC_032092.1	457216	460641	+	3426
CAALFM_C111250WA	0.286314	0.00382406	0.0485168	NC_032089.1	2472572	2473468	+	897
CDC3	0.285228	0.00457716	0.0553949	NC_032089.1	876392	877791	-	1287
CAALFM_C305410WA	0.283712	0.00182865	0.0271697	NC_032091.1	1201743	1204085	+	2343
CAALFM_C114270WA	0.283219	0.0251256	0.189858	NC_032089.1	3145303	3146106	+	804
RAX1	0.282086	0.00340798	0.0443325	NC_032091.1	939148	940800	+	1653
CAALFM_C302160CA	0.28006	0.0194874	0.157896	NC_032091.1	467068	469592	-	2283
CAALFM_C104200CA	0.279224	0.0139014	0.123703	NC_032089.1	874582	875391	-	810
OPI1	0.279061	0.0114321	0.110141	NC_032090.1	451417	452715	-	1299
CAALFM_C109750WA	0.278658	0.0421863	0.270578	NC_032089.1	2139718	2140614	+	897
CAALFM_C306410CA	0.277542	0.0457942	0.282085	NC_032091.1	1459414	1460436	-	1023
MED3	0.276892	0.0459159	0.282271	NC_032092.1	1340632	1341225	+	594
ESP1	0.276843	0.0131828	0.119889	NC_032089.1	336700	341496	-	4797
ERG11	0.276387	0.012425	0.115904	NC_032093.1	148115	149701	-	1587
CAALFM_C407170CA	0.275504	0.0455167	0.280656	NC_032092.1	1584704	1584946	-	243
TUB2	0.27371	0.0347981	0.235457	NC_032089.1	123869	125597	-	1350
CAALFM_C109950CA	0.273409	0.0156936	0.134398	NC_032089.1	2174079	2174675	-	597
ZCF18	0.273254	0.048832	0.294905	NC_032094.1	376564	378156	-	1533
CDC24	0.272857	0.0133372	0.120679	NC_032093.1	440800	443334	-	2535
CAALFM_C300440WA	0.272843	0.035009	0.235918	NC_032091.1	63282	63911	+	630
CAALFM_C204300CA	0.271306	0.031743	0.224201	NC_032090.1	900914	901672	-	759
CAALFM_C703050WA	0.270886	0.00810579	0.0852906	NC_032095.1	659498	660100	+	603
FMA1	0.269066	0.000977718	0.0160335	NC_032089.1	917491	918323	-	762
CAALFM_C500060CA	0.267486	0.0120836	0.113926	NC_032093.1	7209	8807	-	1599
CAALFM_C404760CA	0.267127	0.0043734	0.0533988	NC_032092.1	1017566	1018333	-	768
CAALFM_C107210CA	0.263222	0.028369	0.206034	NC_032089.1	1546391	1548133	-	1743
CAALFM_CR03930CA	0.257888	0.0159238	0.135804	NC_032096.1	892917	894218	-	1302
UBP13	0.257796	0.0105103	0.10336	NC_032090.1	158667	160769	-	2103
CAALFM_C302690CA	0.256272	0.012056	0.113878	NC_032091.1	580798	582558	-	1761
CAALFM_C702310CA	0.254494	0.0326105	0.226693	NC_032095.1	500154	501344	-	1191
CAALFM_C503960WA	0.253162	0.0139486	0.123703	NC_032093.1	872141	872530	+	390
CAALFM_C203530WA	0.251983	0.0344827	0.234321	NC_032090.1	747174	748787	+	1614
CAALFM_CR05130CA	0.249593	0.0187302	0.153578	NC_032096.1	1113311	1114213	-	903
CAALFM_C304790WA	0.248849	0.0328556	0.227627	NC_032091.1	1019402	1020850	+	1449
AVT4	0.248139	0.0475172	0.289517	NC_032089.1	2574666	2576585	+	1920
CAALFM_C107050CA	0.247583	0.0108666	0.105683	NC_032089.1	1504795	1506954	-	2160
DBF4	0.247173	0.0297284	0.21359	NC_032095.1	639193	640713	-	1521
CAALFM_C204330CA	0.245943	0.0249993	0.189807	NC_032090.1	905838	906848	-	1011
AXL2	0.241399	0.046638	0.286108	NC_032092.1	890261	893062	-	2802
ERG6	0.240754	0.0417926	0.268991	NC_032091.1	464995	466125	-	1131
CAALFM_C406770WA	0.24071	0.0345059	0.234321	NC_032092.1	1509593	1511473	+	1881
ORM1	0.239611	0.04485	0.279079	NC_032094.1	813339	814145	-	807
CAALFM_C303930WA	0.239217	0.00364765	0.0467597	NC_032091.1	819740	820771	+	1032
CAALFM_C404330CA	0.238453	0.00242891	0.0341932	NC_032092.1	925694	926599	-	906
ALG2	0.23189	0.013929	0.123703	NC_032094.1	876301	877632	+	1332
ZDS1	0.228954	0.0100218	0.0995082	NC_032092.1	982197	987134	+	4938
ALG5	0.228656	0.0250872	0.189807	NC_032096.1	637548	638519	-	972
MNN10	0.227382	0.0399837	0.260063	NC_032092.1	48304	49311	-	1008
ZCF29	0.227211	0.0482187	0.293212	NC_032095.1	697006	700323	-	3318
CAALFM_C504340WA	0.225529	0.0125832	0.11685	NC_032093.1	961458	962357	+	900
ALG1	0.223885	0.0237553	0.183323	NC_032092.1	1331712	1333082	+	1371
CAALFM_C208740WA	0.223423	0.0327868	0.227627	NC_032090.1	1776991	1778634	+	1644
ADO1	0.222894	0.0276566	0.20229	NC_032094.1	646612	647655	-	1044
NCE102	0.222564	0.0200375	0.16121	NC_032091.1	1056652	1057164	-	513
CAALFM_C104190CA	0.221076	0.0330293	0.228317	NC_032089.1	872592	873764	-	1173
RAS1	0.219909	0.0167961	0.141096	NC_032090.1	2096599	2097471	-	873
CAALFM_C106480CA	0.21643	0.0372182	0.248632	NC_032089.1	1378615	1379223	-	528
TOS1	0.214257	0.0180126	0.149282	NC_032091.1	336811	338214	-	1404
IDI1	0.212683	0.0454566	0.280566	NC_032092.1	450086	450940	+	855
RSR1	0.203248	0.025088	0.189807	NC_032096.1	465453	466273	+	747
CAALFM_C504410CA	0.199626	0.0308443	0.219002	NC_032093.1	973063	974205	-	1143
CAALFM_C201030WA	0.199186	0.0297557	0.21359	NC_032090.1	172317	172958	+	642
SKI8	0.197334	0.0397459	0.258805	NC_032094.1	844807	845961	-	1155
CAALFM_C111600WA	0.189195	0.0381999	0.253542	NC_032089.1	2547617	2548264	+	648
CAALFM_C104780CA	0.186934	0.0341729	0.233344	NC_032089.1	994377	997034	-	2658
CAALFM_C207430CA	0.184182	0.0466793	0.286108	NC_032090.1	1517213	1518205	-	993
CDC12	0.179408	0.0386334	0.254774	NC_032089.1	672483	673838	-	1194
TDH3	-0.15087	0.0391747	0.256424	NC_032091.1	1574865	1575872	+	1008
ACP12	-0.159329	0.0428777	0.273406	NC_032090.1	840690	841022	-	333
CAALFM_C200360CA	-0.161134	0.0288346	0.207946	NC_032090.1	47572	49671	-	2100
MRP8	-0.162973	0.0496536	0.298115	NC_032092.1	949398	950015	+	618
SEC4	-0.166373	0.0438952	0.276463	NC_032096.1	397246	397878	-	633
PCT1	-0.167773	0.038996	0.256342	NC_032092.1	99126	100499	-	1374
CAALFM_C604100WA	-0.174698	0.0449055	0.279079	NC_032094.1	890053	891459	+	1110
CAALFM_C702780WA	-0.17511	0.049194	0.295932	NC_032095.1	596435	597913	+	1479
ARP8	-0.181252	0.0467661	0.286355	NC_032089.1	345562	348762	+	3201
CAALFM_CR02620CA	-0.186489	0.0270445	0.199231	NC_032096.1	584443	584970	-	528
PGK1	-0.195148	0.0166586	0.140324	NC_032094.1	131977	133230	-	1254
IDH1	-0.197052	0.0104259	0.102858	NC_032089.1	2120305	2121618	+	1095
TOM6	-0.197867	0.0238832	0.18385	NC_032091.1	435718	435888	-	171
CAALFM_C504640CA	-0.198959	0.0415826	0.267919	NC_032093.1	1005350	1009294	-	3945
CAALFM_C106670WA	-0.200792	0.0366627	0.245453	NC_032089.1	1425323	1427644	+	2322
CAALFM_C700920CA	-0.200796	0.0319984	0.224974	NC_032095.1	191453	192481	-	1029
CDC19	-0.203873	0.0322186	0.225238	NC_032090.1	1118612	1120126	+	1515
SKI2	-0.203998	0.0329377	0.227939	NC_032096.1	1847067	1850804	+	3738
RFC3	-0.204338	0.0337113	0.231217	NC_032093.1	881262	882376	+	1044
SNF1	-0.204383	0.032412	0.22576	NC_032093.1	294646	296502	+	1857
CAALFM_CR00980CA	-0.206032	0.0164078	0.13878	NC_032096.1	216776	218971	-	2196
ARO1	-0.208714	0.0150723	0.130562	NC_032092.1	159230	163885	+	4656
SKI3	-0.210257	0.0435874	0.275535	NC_032089.1	2149689	2153891	+	4203
ADK1	-0.210434	0.00217691	0.0313618	NC_032094.1	393707	394456	+	750
SWR1	-0.213949	0.0106957	0.104849	NC_032090.1	1539744	1544669	+	4926
CAALFM_C704110WA	-0.215239	0.0442134	0.277335	NC_032095.1	890327	891421	+	1095
TRX1	-0.217325	0.00665884	0.0741126	NC_032096.1	2210175	2210486	-	312
TRS33	-0.21762	0.0319729	0.224974	NC_032095.1	477161	477799	-	639
FBA1	-0.221291	0.00512913	0.0607029	NC_032092.1	345920	346999	-	1080
SEC13	-0.221633	0.0437751	0.276272	NC_032091.1	674583	675479	+	897
SNF2	-0.223939	0.0247271	0.188697	NC_032090.1	410199	415271	+	5073
HET1	-0.224544	0.0397286	0.258805	NC_032094.1	11950	12543	-	594
CAALFM_C301070CA	-0.226271	0.045069	0.279079	NC_032091.1	216964	219954	-	2991
MCI4	-0.227806	0.0226693	0.177836	NC_032096.1	396471	396890	+	420
APL5	-0.229058	0.0147743	0.129401	NC_032091.1	559817	563116	+	3300
INT1	-0.230833	0.0420287	0.269947	NC_032093.1	547644	553208	+	5130
SRB1	-0.231285	0.00942555	0.0948091	NC_032091.1	1785089	1786177	-	1089
ENG1	-0.234456	0.0154674	0.133015	NC_032089.1	761416	764853	+	3438
FEN12	-0.237046	0.0127272	0.117478	NC_032090.1	663649	664527	-	879
MNL1	-0.237415	0.0472494	0.288455	NC_032096.1	1614446	1617163	-	2718
RTA2	-0.24269	0.0405723	0.262835	NC_032090.1	1317087	1318448	+	1362
APE2	-0.243846	0.0259888	0.194239	NC_032089.1	911109	914328	-	2775
HMS1	-0.244161	0.0438773	0.276463	NC_032093.1	151171	153228	-	2058
CAALFM_C700340CA	-0.244469	0.0391513	0.256424	NC_032095.1	52951	55866	-	2916
MLP1	-0.24643	0.00288503	0.039097	NC_032092.1	209074	214572	+	5499
POL30	-0.248222	0.0117791	0.111738	NC_032092.1	349059	349838	+	780
CAALFM_C108540CA	-0.249866	0.00183888	0.0272561	NC_032089.1	1868417	1870555	-	2139
CAALFM_CR05640CA	-0.250378	0.0474635	0.289476	NC_032096.1	1202423	1202998	-	576
CAALFM_C201900CA	-0.25148	0.0320618	0.225163	NC_032090.1	354235	355758	-	1524
CLN3	-0.252782	0.0391114	0.256424	NC_032093.1	244200	245597	-	1398
CAALFM_C114040WA	-0.255275	0.0118326	0.112074	NC_032089.1	3091015	3093318	+	2304
COG4	-0.255955	0.0078966	0.0840941	NC_032090.1	1161273	1163942	+	2670
CAALFM_C110090CA	-0.256165	0.0245714	0.187975	NC_032089.1	2209373	2211919	-	2547
SSR1	-0.256184	0.00576746	0.0659202	NC_032095.1	171720	172424	+	705
PGI1	-0.256912	0.00185092	0.0273687	NC_032096.1	1343151	1344803	-	1653
CAALFM_C108610CA	-0.258063	0.0315573	0.223145	NC_032089.1	1885503	1886144	-	642
CAALFM_CR03250CA	-0.259163	0.0452965	0.280139	NC_032096.1	728528	729391	-	864
GUT2	-0.261347	0.0181716	0.150196	NC_032092.1	1507097	1509049	+	1953
IPK1	-0.263402	0.00140286	0.0215712	NC_032092.1	699714	700799	+	1086
ALS4	-0.26358	0.0458501	0.282148	NC_032094.1	898452	904754	-	6303
ROM2	-0.263727	0.0264533	0.196756	NC_032090.1	665418	669563	-	4146
CAALFM_C400380WA	-0.264071	0.0129178	0.118244	NC_032092.1	58581	59564	+	984
PGA14	-0.265452	0.0493591	0.296635	NC_032093.1	45823	46218	+	396
MED14	-0.269031	0.0324397	0.22576	NC_032093.1	712905	716690	+	3786
CAALFM_C207650CA	-0.270142	0.0434232	0.27546	NC_032090.1	1560176	1561576	-	1401
BDF1	-0.270571	0.0242213	0.185988	NC_032093.1	30720	32849	-	2130
CAALFM_CR04720CA	-0.272867	0.0117079	0.111406	NC_032096.1	1021410	1025573	-	4164
SEC20	-0.272906	0.0484825	0.293823	NC_032094.1	525572	526570	-	999
SEC7	-0.27302	0.0464475	0.285254	NC_032091.1	1024767	1030286	-	5520
PFK26	-0.273372	0.0226379	0.177816	NC_032089.1	1948142	1951585	+	3444
WOR4	-0.273753	0.0405804	0.262835	NC_032091.1	1761811	1763016	+	1206
CAALFM_C202920WA	-0.276033	0.0333359	0.229408	NC_032090.1	583204	583761	+	558
CAALFM_C103940WA	-0.276111	0.0354819	0.238396	NC_032089.1	832111	832620	+	510
PRO1	-0.276979	0.00567795	0.0650748	NC_032096.1	2245713	2246984	+	1272
CAALFM_C400590CA	-0.277735	0.00882905	0.0903905	NC_032092.1	101589	103595	-	2007
ATF1	-0.278996	0.00787769	0.0840378	NC_032091.1	901780	903258	+	1479
PDR6	-0.280907	0.00820859	0.0857235	NC_032090.1	50247	53261	+	3015
ROD1	-0.283501	0.0206737	0.165122	NC_032090.1	369820	372591	-	2772
CAALFM_C112710CA	-0.283899	0.00470131	0.0567285	NC_032089.1	2770318	2771721	-	1404
GND1	-0.286526	0.00189685	0.0277814	NC_032089.1	3045790	3047977	-	1488
CDC39	-0.289444	0.018853	0.15397	NC_032094.1	939854	945904	+	6051
TIM10	-0.289822	0.0123634	0.115511	NC_032092.1	423169	423444	-	276
GFA1	-0.290183	0.0113233	0.109264	NC_032091.1	493362	495503	-	2142
HOM6	-0.290681	0.00176204	0.0264993	NC_032089.1	549494	550573	-	1080
CAALFM_C302920WA	-0.290922	0.0424261	0.271087	NC_032091.1	625101	625490	+	390
CAALFM_C301140WA	-0.291139	0.0450223	0.279079	NC_032091.1	231342	232058	+	717
CAALFM_CR10040WA	-0.291325	0.0267833	0.198493	NC_032096.1	2149779	2150093	+	315
CAALFM_C703370CA	-0.292131	0.0221528	0.17512	NC_032095.1	742537	743631	-	1095
CAALFM_C206770WA	-0.29331	0.00631744	0.0706958	NC_032090.1	1389019	1390239	+	1221
MED17	-0.293772	0.00376838	0.048008	NC_032089.1	742220	743984	+	1698
CAALFM_C306110CA	-0.296705	0.0138237	0.123703	NC_032091.1	1391037	1392815	-	1779
CAALFM_C205290CA	-0.297423	0.0441017	0.277198	NC_032090.1	1090726	1091367	-	642
APA2	-0.297986	0.00808912	0.0852906	NC_032094.1	716494	717594	-	1101
MIG1	-0.298195	0.0387396	0.254929	NC_032093.1	651905	653617	-	1713
UGP1	-0.30005	0.00591648	0.0671869	NC_032096.1	1016385	1018027	-	1503
CAALFM_C301950CA	-0.302645	0.0165267	0.139594	NC_032091.1	428436	429026	-	591
MDL1	-0.302993	0.0485099	0.293823	NC_032096.1	467256	469313	+	2058
CAALFM_C204850CA	-0.303531	0.00301994	0.0404804	NC_032090.1	1013027	1014433	-	1329
CAALFM_C208620WA	-0.304055	0.0196381	0.158759	NC_032090.1	1753778	1755259	+	1482
SIS1	-0.30455	0.0177394	0.147414	NC_032096.1	1297516	1298547	+	1032
CAALFM_CR06060WA	-0.304701	0.0442862	0.277342	NC_032096.1	1295059	1295826	+	768
GDS1	-0.306869	0.0234476	0.181456	NC_032093.1	229537	231060	-	1524
TPI1	-0.306873	0.000253511	0.00505874	NC_032091.1	1701963	1702709	+	747
PFK2	-0.307357	0.0151423	0.13095	NC_032095.1	385958	388798	-	2841
CAALFM_C202800WA	-0.309028	0.0216997	0.172201	NC_032090.1	560211	560501	+	291
USO1	-0.310633	0.000258194	0.00513557	NC_032092.1	1144988	1151416	+	6429
CAALFM_C114050CA	-0.310867	0.00528922	0.0621206	NC_032089.1	3093320	3096691	-	3372
RIM1	-0.311479	0.00253561	0.0353723	NC_032089.1	1189532	1189963	-	432
RBK1	-0.312707	0.00043295	0.00794515	NC_032089.1	2785529	2786701	+	1173
CEK1	-0.313533	0.000397327	0.0074736	NC_032092.1	1437628	1438893	-	1266
CAALFM_CR01080WA	-0.313738	0.000873797	0.0145074	NC_032096.1	241115	247618	+	6504
CAALFM_C300940WA	-0.314906	0.00366196	0.0468458	NC_032091.1	191169	192854	+	1686
CAALFM_C403090WA	-0.315885	0.00505347	0.0599225	NC_032092.1	644883	645710	+	828
CHC1	-0.316424	0.0330949	0.228514	NC_032094.1	437978	442957	+	4980
MYO5	-0.319222	0.0029778	0.0401775	NC_032092.1	1092126	1096076	-	3951
RFG1	-0.320699	0.0260974	0.194627	NC_032096.1	600287	602089	+	1803
SIM1	-0.320753	0.00744014	0.0803431	NC_032089.1	3074020	3075138	+	1119
CAALFM_C504530WA	-0.321026	0.0319062	0.224838	NC_032093.1	989261	990049	+	789
CAALFM_C700850WA	-0.322677	0.00843631	0.0876317	NC_032095.1	165660	168671	+	3012
CAALFM_C106660WA	-0.323745	0.0453893	0.280431	NC_032089.1	1422905	1424605	+	1701
CAALFM_C106640CA	-0.326785	0.00390056	0.0490834	NC_032089.1	1421365	1421508	-	144
FAA21	-0.326829	0.019671	0.158759	NC_032091.1	605101	607257	-	2157
SSP96	-0.327216	0.0145688	0.128318	NC_032095.1	671607	672854	-	1248
SSK1	-0.327599	0.00309542	0.0412233	NC_032089.1	3067395	3069419	+	2025
CAALFM_C405890WA	-0.32924	0.0374274	0.249759	NC_032092.1	1304386	1304892	+	507
UGA3	-0.329961	9.39371093100129e-05	0.00215322	NC_032096.1	2129808	2132219	-	2412
CAALFM_C203260WA	-0.330392	0.00896662	0.0910843	NC_032090.1	674262	674963	+	702
CAALFM_C100980WA	-0.331425	0.0436137	0.275535	NC_032089.1	198951	199220	+	270
MIH1	-0.333947	0.0440152	0.276936	NC_032091.1	155046	157730	+	2685
CDC54	-0.334352	0.0386889	0.254867	NC_032089.1	2738857	2741595	-	2739
CAALFM_C602160WA	-0.335384	0.00197507	0.0288585	NC_032094.1	449471	451141	+	1671
CAALFM_C302620CA	-0.336054	0.00414776	0.0513556	NC_032091.1	567608	567961	-	354
CAALFM_C100700WA	-0.336321	0.0249361	0.189588	NC_032089.1	123066	123431	+	366
CAALFM_CR02060WA	-0.337009	0.0117477	0.111612	NC_032096.1	452957	453880	+	924
TBP1	-0.337311	0.00556417	0.0642485	NC_032089.1	2362524	2363240	+	717
SNL1	-0.337717	0.010739	0.104939	NC_032089.1	2330114	2330713	+	600
FUN31	-0.339454	0.000721786	0.0122604	NC_032091.1	1510924	1514895	+	3972
CAALFM_C703830CA	-0.340469	0.00187737	0.0276274	NC_032095.1	847595	848101	-	507
EGD1	-0.344006	0.0200532	0.16121	NC_032089.1	2554159	2554632	+	474
CAALFM_C603590CA	-0.345159	0.0443495	0.277342	NC_032094.1	762043	762732	-	690
MEC1	-0.345569	0.0269796	0.199133	NC_032093.1	902120	909097	-	6978
CAALFM_CR02930WA	-0.345796	0.00523602	0.0617733	NC_032096.1	672970	678726	+	5757
CAALFM_CR02100CA	-0.345857	0.0192776	0.156608	NC_032096.1	458808	459412	-	549
CAALFM_C501490CA	-0.34592	0.00211459	0.0305352	NC_032093.1	330986	332797	-	1812
CAALFM_CR09620CA	-0.348868	0.00426881	0.0525379	NC_032096.1	2047539	2048129	-	591
CAALFM_CR06770CA	-0.349091	0.0130823	0.119151	NC_032096.1	1453898	1454575	-	678
MED5	-0.349703	0.00164309	0.024954	NC_032096.1	1070692	1073802	+	3111
NTF2	-0.351172	0.00823562	0.0857784	NC_032089.1	2212261	2212744	-	375
CAALFM_C407210WA	-0.351685	0.0278697	0.20322	NC_032092.1	1589707	1590588	+	882
CAALFM_C500090CA	-0.351911	0.00039971	0.00749122	NC_032093.1	11157	11819	-	663
KAP120	-0.353321	0.0130422	0.118961	NC_032095.1	875398	878340	-	2943
CAALFM_C110140CA	-0.353366	0.00623213	0.0701229	NC_032089.1	2217841	2220072	-	2232
CAALFM_C108490WA	-0.353507	0.0190609	0.155052	NC_032089.1	1862511	1863896	+	1386
CAALFM_C103870CA	-0.353771	0.000425941	0.00788695	NC_032089.1	813869	815560	-	1692
CAALFM_C600080CA	-0.355314	0.00532442	0.0622968	NC_032094.1	10260	11345	-	1086
CAALFM_C406420WA	-0.356202	0.00114693	0.0181332	NC_032092.1	1426455	1429091	+	2637
CAALFM_C400050WA	-0.356711	0.000397558	0.0074736	NC_032092.1	7507	8355	+	849
CAALFM_C305280CA	-0.358136	0.000603824	0.0105772	NC_032091.1	1161511	1162572	-	1062
CAALFM_C101900CA	-0.358392	0.00102342	0.0164763	NC_032089.1	391247	392764	-	1518
GPM1	-0.358598	0.000230509	0.00470634	NC_032090.1	675806	676552	+	747
SRR1	-0.359317	0.048489	0.293823	NC_032096.1	1194011	1194859	-	849
PYC2	-0.359916	0.00050724	0.00906562	NC_032092.1	837701	841234	-	3534
CAALFM_C107920WA	-0.360711	0.0184114	0.151807	NC_032089.1	1725659	1725850	+	192
OYE23	-0.361197	0.024397	0.187104	NC_032094.1	304773	305993	+	1221
CAALFM_C105370CA	-0.365981	0.000275772	0.00540695	NC_032089.1	1125926	1128109	-	2184
CAALFM_CR09240CA	-0.370099	0.01754	0.146151	NC_032096.1	1967127	1967570	-	444
SAC6	-0.371513	0.0201468	0.161542	NC_032094.1	564311	566254	+	1944
CAALFM_C109000WA	-0.372937	0.0160384	0.136592	NC_032089.1	1960295	1961950	+	1656
CAALFM_C101630WA	-0.373353	0.0369737	0.247267	NC_032089.1	331354	332037	+	684
CAALFM_C202390WA	-0.373839	0.0375535	0.25033	NC_032090.1	474604	475146	+	543
RHB1	-0.375245	0.00335247	0.0438881	NC_032091.1	1126468	1127022	+	555
GCS1	-0.375465	0.00182769	0.0271697	NC_032089.1	1714644	1716962	-	2319
CAALFM_C307280CA	-0.375741	0.0328545	0.227627	NC_032091.1	1670305	1671261	-	957
ISN1	-0.376679	0.0116925	0.111406	NC_032089.1	334643	336025	+	1383
CAALFM_C106070WA	-0.376832	0.0278826	0.20322	NC_032089.1	1272827	1273369	+	543
CAALFM_C503100CA	-0.37863	0.0343632	0.234204	NC_032093.1	688982	689980	-	999
IML2	-0.380812	0.0101676	0.100794	NC_032089.1	3128660	3131260	-	2601
CAALFM_C400060WA	-0.382506	0.000992232	0.0162284	NC_032092.1	8369	8995	+	627
SIP5	-0.38294	0.00354391	0.0457149	NC_032089.1	1231376	1232920	+	1545
CAALFM_C601470WA	-0.384985	0.021908	0.173408	NC_032094.1	294635	296263	+	1629
MNR2	-0.385336	9.88484562959532e-05	0.00223072	NC_032092.1	60939	63332	+	2394
MDH1-1	-0.385997	0.0233759	0.181456	NC_032092.1	370410	371408	-	999
ETR1	-0.386039	0.0490602	0.295704	NC_032091.1	25109	26203	-	1095
CAALFM_C503800WA	-0.386094	0.0158631	0.135523	NC_032093.1	838556	839140	+	468
IPT1	-0.387997	0.00236127	0.0334703	NC_032089.1	1991466	1993010	+	1545
MSO1	-0.388407	0.00804003	0.0851801	NC_032089.1	2655467	2655976	+	510
CAALFM_CR09090CA	-0.389737	0.010377	0.102539	NC_032096.1	1940339	1941622	-	1284
SMT3	-0.390007	0.00257162	0.0357131	NC_032089.1	2486989	2487297	-	309
CAALFM_C603290WA	-0.390321	7.70076981631775e-05	0.00182627	NC_032094.1	689317	690756	+	1440
CAALFM_C700590WA	-0.390479	0.000564471	0.00994436	NC_032095.1	96928	97902	+	975
CAALFM_C704060WA	-0.390702	0.0407568	0.2637	NC_032095.1	881557	883278	+	1722
ZCF39	-0.394399	0.0218823	0.173408	NC_032096.1	2152028	2154073	-	2046
CAALFM_C701940CA	-0.397286	0.00442557	0.0539289	NC_032095.1	413292	416609	-	3318
CAALFM_C101140CA	-0.3987	0.0127958	0.117759	NC_032089.1	227677	229779	-	2103
CAALFM_C201040WA	-0.399052	0.0310541	0.220091	NC_032090.1	173128	173500	+	315
RVS162	-0.399182	0.00728472	0.0792197	NC_032089.1	2774634	2775641	+	1008
CAALFM_C102730WA	-0.402363	0.0125326	0.116731	NC_032089.1	574220	575107	+	888
CAALFM_C112830CA	-0.405861	0.000218523	0.00449137	NC_032089.1	2792654	2796280	-	3627
CAALFM_CR05310WA	-0.408102	0.0129443	0.118244	NC_032096.1	1142603	1143064	+	462
CAALFM_C207420WA	-0.41049	3.60662880971871e-06	0.000112316	NC_032090.1	1516379	1517101	+	723
CAALFM_C304970CA	-0.410965	0.0487525	0.294714	NC_032091.1	1068899	1072126	-	3228
CAALFM_C107830CA	-0.411748	0.0383683	0.25384	NC_032089.1	1706353	1707135	-	783
MUM2	-0.414887	0.0223249	0.175805	NC_032093.1	1175166	1175846	-	681
CAALFM_C403930CA	-0.415594	0.0448155	0.279079	NC_032092.1	836883	837323	-	441
CAALFM_C602210WA	-0.418604	0.00997846	0.0992374	NC_032094.1	460066	460428	+	363
CAALFM_C503510CA	-0.41908	0.0339123	0.232079	NC_032093.1	787678	789219	-	1542
UGA33	-0.419995	0.0433379	0.275202	NC_032096.1	1959810	1961258	-	1449
CAALFM_C307940WA	-0.424656	9.20059432668206e-05	0.00211682	NC_032091.1	1784362	1785075	+	714
QCR7	-0.427201	0.00652441	0.0727478	NC_032094.1	715854	716237	-	384
GLC3	-0.427642	0.0201396	0.161542	NC_032094.1	700203	702257	-	2055
CAALFM_C403400WA	-0.428273	0.000230463	0.00470634	NC_032092.1	711401	711927	+	252
CAALFM_C102760WA	-0.428798	0.000410883	0.00763103	NC_032089.1	579750	580802	+	1053
CAALFM_C112950WA	-0.431082	0.0123326	0.115511	NC_032089.1	2815725	2819678	+	3954
CAALFM_C603620CA	-0.431707	0.043545	0.275535	NC_032094.1	769693	771234	-	1542
CYK3	-0.434151	0.0344385	0.234321	NC_032089.1	1431951	1432876	+	926
CAALFM_C401840CA	-0.435414	0.0176233	0.146647	NC_032092.1	361141	361872	-	732
CAALFM_C300360WA	-0.439029	0.0167057	0.140528	NC_032091.1	51706	52413	+	708
GLO1	-0.439639	0.00290132	0.0392315	NC_032089.1	78641	79669	-	1029
CAALFM_CR02510WA	-0.440272	0.0271985	0.199888	NC_032096.1	556957	560259	+	3303
CAALFM_C405390WA	-0.440834	0.00207241	0.0299964	NC_032092.1	1174822	1175916	+	1095
ZCF31	-0.440948	0.000307702	0.00592903	NC_032091.1	985016	988408	+	3393
YHB4	-0.441108	0.0043443	0.0532544	NC_032096.1	2244004	2245206	-	1203
CAALFM_C112370WA	-0.441311	0.000276223	0.00540695	NC_032089.1	2695803	2696300	+	498
DSE1	-0.443186	1.08782856018765e-06	3.7472351408475e-05	NC_032090.1	1715956	1718130	+	2175
CAALFM_C112540WA	-0.445091	0.0174708	0.145771	NC_032089.1	2738222	2738758	+	537
CAALFM_CR03710CA	-0.44578	0.0184699	0.151892	NC_032096.1	829626	830528	-	903
CAALFM_C402860WA	-0.445838	0.0234545	0.181456	NC_032092.1	595171	595815	+	645
ULP1	-0.447767	0.00613516	0.069158	NC_032091.1	754424	755479	-	1056
SFL1	-0.448569	0.0308649	0.219002	NC_032096.1	1255695	1258112	-	2418
CAALFM_C500560WA	-0.448966	0.00199531	0.0290511	NC_032093.1	122290	122799	+	510
CAALFM_C703820CA	-0.450635	0.0382627	0.253673	NC_032095.1	846800	847324	-	525
HRT2	-0.451378	0.0128899	0.118244	NC_032092.1	334947	336305	-	1359
CAALFM_CR10280WA	-0.451449	0.00557618	0.0642667	NC_032096.1	2190995	2191321	+	327
CAALFM_C303680WA	-0.455848	0.00363058	0.0466378	NC_032091.1	777344	779113	+	1770
CAALFM_C109770WA	-0.459109	0.00719958	0.0788496	NC_032089.1	2142201	2142542	+	342
CAALFM_C112840WA	-0.460317	0.0450799	0.279079	NC_032089.1	2797709	2798062	+	354
CAALFM_C111270WA	-0.460436	0.013979	0.123703	NC_032089.1	2475446	2476084	+	639
CAALFM_C207290WA	-0.462714	0.0209311	0.166961	NC_032090.1	1484562	1485518	+	957
BUL4	-0.462719	0.000292164	0.00566505	NC_032089.1	2659187	2661355	+	2169
AHP1	-0.465991	0.0224421	0.176502	NC_032092.1	486083	486613	-	531
FCR3	-0.467173	9.67002160057529e-06	0.000279931	NC_032093.1	407947	409146	+	1200
CAALFM_C500030WA	-0.467343	0.000647725	0.0112821	NC_032093.1	3999	4808	+	810
CAALFM_C402720CA	-0.467943	0.0298462	0.21399	NC_032092.1	558858	559796	-	939
SDH1	-0.469869	2.5064981100386e-09	1.44439881742972e-07	NC_032089.1	1105631	1107547	-	1917
CAALFM_C111080WA	-0.474402	5.26569733844962e-05	0.00129873	NC_032089.1	2441889	2442974	+	1086
AGE3	-0.475892	0.000743894	0.0126012	NC_032089.1	475896	477035	-	1140
CAALFM_C604410CA	-0.476565	0.0383019	0.253673	NC_032094.1	984319	985389	-	1071
HAP2	-0.479121	0.00821644	0.0857235	NC_032089.1	1668121	1669215	+	1095
IFF4	-0.479769	0.0487047	0.294713	NC_032096.1	145023	149603	+	4581
ARD	-0.481669	0.0450332	0.279079	NC_032094.1	17283	18128	+	846
FGR41	-0.485059	0.000112236	0.00248938	NC_032089.1	2301144	2301896	-	753
DAD1	-0.487159	0.0397484	0.258805	NC_032089.1	3013321	3013620	-	300
CAALFM_C602580WA	-0.487831	1.06231435898795e-06	3.67990468399982e-05	NC_032094.1	526774	528267	+	1494
CAALFM_C301420CA	-0.489586	0.0231439	0.180708	NC_032091.1	304687	305070	-	384
CAALFM_C206620WA	-0.491232	0.0139527	0.123703	NC_032090.1	1346884	1348161	+	1278
CAALFM_C114250CA	-0.491281	1.48973414336853e-05	0.000415643	NC_032089.1	3140868	3143546	-	2679
MYO1	-0.492999	1.21327493301239e-06	4.1331785839527e-05	NC_032093.1	362665	368511	-	5847
PHR2	-0.49354	0.000451723	0.0082163	NC_032089.1	37851	39485	+	1635
CAALFM_CR02700WA	-0.493554	0.0255347	0.192243	NC_032096.1	620000	620383	+	384
GIR2	-0.496983	0.00894025	0.0909663	NC_032095.1	292252	293031	+	780
CAALFM_C103990WA	-0.499101	0.00524963	0.0617733	NC_032089.1	839278	840204	+	927
SSU1	-0.499546	0.00158109	0.0241911	NC_032096.1	1953918	1955363	-	1446
CAALFM_C109980CA	-0.501198	0.000497566	0.00891859	NC_032089.1	2178865	2179779	-	915
CAALFM_C107440WA	-0.503326	1.08883176858597e-05	0.000312267	NC_032089.1	1611003	1614224	+	3222
SMD3	-0.506347	0.00333498	0.043752	NC_032093.1	338274	338594	+	321
MET28	-0.510231	0.0031393	0.0416904	NC_032095.1	135510	136031	+	522
CAALFM_C209980WA	-0.51107	8.75715570714037e-05	0.00203274	NC_032090.1	2041560	2042537	+	978
HSX11	-0.513521	8.2186191979815e-07	2.96350912133064e-05	NC_032092.1	394832	396466	-	1635
SOL3	-0.515093	0.0084866	0.0877993	NC_032096.1	1440889	1441668	-	780
CAALFM_CR05210WA	-0.51521	0.0017557	0.0264685	NC_032096.1	1125688	1126713	+	1026
CAALFM_C602940CA	-0.51903	0.00045792	0.00828015	NC_032094.1	606561	607859	-	1299
CAALFM_C701740CA	-0.520184	9.52980479846708e-07	3.33868047655386e-05	NC_032095.1	374590	375264	-	675
CAALFM_C307050WA	-0.520931	0.00721232	0.0788496	NC_032091.1	1615420	1615779	+	360
CAALFM_C206430CA	-0.522358	0.0247891	0.188937	NC_032090.1	1309685	1310272	-	588
CAALFM_C101750WA	-0.524328	0.030085	0.215202	NC_032089.1	361029	362930	+	1902
CAALFM_CR09100CA	-0.5274	0.0200527	0.16121	NC_032096.1	1942195	1943244	-	1050
CAALFM_C103460CA	-0.5284	0.00188848	0.0277246	NC_032089.1	727114	730086	-	2973
CAALFM_C207640WA	-0.529012	0.00490573	0.0588497	NC_032090.1	1558200	1560074	+	1875
CAALFM_C207140WA	-0.529868	0.000449605	0.00820197	NC_032090.1	1457732	1458469	+	738
CAALFM_C105160CA	-0.529976	0.0153735	0.13257	NC_032089.1	1092614	1093810	-	1197
CAALFM_C701160CA	-0.533355	0.00273883	0.0376955	NC_032095.1	245475	245753	-	279
HSP104	-0.534169	0.0149269	0.129999	NC_032096.1	1788887	1791586	-	2700
PLB4.5	-0.534642	4.47397308624901e-05	0.0011306	NC_032090.1	241111	243219	+	2109
CAALFM_C101890CA	-0.535213	2.46083370736131e-08	1.24372956062212e-06	NC_032089.1	389271	390800	-	1530
GLO2	-0.54083	0.032165	0.225238	NC_032090.1	1894128	1894934	-	807
CAALFM_C205640WA	-0.542567	0.000235624	0.00476366	NC_032090.1	1149967	1151790	+	1824
CAALFM_C602480WA	-0.548007	0.0268785	0.198959	NC_032094.1	514254	515363	+	1110
BAT22	-0.549082	0.0135249	0.121907	NC_032091.1	1250579	1251688	-	1110
CZF1	-0.550662	0.00855706	0.08838	NC_032092.1	1518979	1520136	-	1158
ARC18	-0.551123	2.84605024506336e-05	0.000746755	NC_032094.1	221639	222187	-	549
CAALFM_C303980CA	-0.552767	0.0323473	0.22576	NC_032091.1	826496	828007	-	1512
CAALFM_CR04730WA	-0.552984	0.000107744	0.00240707	NC_032096.1	1026934	1027266	+	333
GPX3	-0.557037	0.00180988	0.0270212	NC_032089.1	1584338	1584853	-	516
COX13	-0.557072	2.91523765219226e-10	1.99726170704639e-08	NC_032090.1	284195	284599	+	405
CAALFM_C403110WA	-0.559628	0.00287031	0.0389831	NC_032092.1	649167	654407	+	5241
CAALFM_C207240CA	-0.561539	0.00563573	0.0647112	NC_032090.1	1476788	1478290	-	1503
CAALFM_C111100WA	-0.561703	5.20015487153817e-05	0.00128772	NC_032089.1	2445467	2446003	+	537
CAALFM_C405730WA	-0.562223	0.000486381	0.00874351	NC_032092.1	1263841	1264554	+	714
CAALFM_C107060CA	-0.562866	0.00486461	0.0584701	NC_032089.1	1507743	1508261	-	312
YWP1	-0.570103	2.07580065893733e-06	6.73651940158293e-05	NC_032090.1	1746839	1748440	+	1602
CAALFM_C501090CA	-0.571132	5.93341163507401e-11	4.46163611486175e-09	NC_032093.1	234850	236442	-	1593
CAALFM_C110410WA	-0.571319	0.00314402	0.0416904	NC_032089.1	2304069	2305031	+	963
CAALFM_C114190CA	-0.571774	0.0302412	0.215868	NC_032089.1	3126893	3127267	-	375
CAALFM_C602310WA	-0.573251	3.88784210164269e-08	1.90257415862927e-06	NC_032094.1	479401	481050	+	1650
MED9	-0.576058	0.00218714	0.0313626	NC_032095.1	889548	890204	-	657
CAALFM_C406880CA	-0.576601	0.000201746	0.00416042	NC_032092.1	1534066	1534347	-	282
CAALFM_C504360CA	-0.577877	0.00244508	0.0342899	NC_032093.1	963406	964269	-	864
AXL1	-0.577913	2.54772810325473e-05	0.000671337	NC_032096.1	2017154	2021266	+	4113
CAALFM_C500570WA	-0.579837	0.000275428	0.00540695	NC_032093.1	125110	130260	+	5151
PSF1	-0.580213	0.00387775	0.0489304	NC_032095.1	263896	264606	-	711
CAALFM_C604080WA	-0.584471	4.97047908850275e-07	1.86877890607975e-05	NC_032094.1	886488	887828	+	1341
CAALFM_C106510CA	-0.584941	0.00108085	0.0171766	NC_032089.1	1381134	1382531	-	1398
ALS2	-0.589073	0.0104975	0.10336	NC_032094.1	971215	978303	+	7089
CAALFM_C402040WA	-0.591923	1.36555334019145e-07	5.68919047001382e-06	NC_032092.1	408951	410384	+	1434
CAALFM_C306750WA	-0.593836	7.67402130427868e-06	0.000229699	NC_032091.1	1541633	1541839	+	207
CAALFM_C600910CA	-0.595617	0.00771002	0.0827681	NC_032094.1	178343	181033	-	2691
CAALFM_C104030WA	-0.596665	0.000112755	0.00249193	NC_032089.1	846649	848745	+	2097
CAALFM_C405590WA	-0.597115	0.0295266	0.21244	NC_032092.1	1221251	1229458	+	8208
CWH43	-0.598958	8.49397678730291e-07	3.04499191107615e-05	NC_032096.1	307230	310298	-	3069
CAALFM_C303560WA	-0.607326	3.17297382538475e-07	1.26222945853693e-05	NC_032091.1	755825	757297	+	1473
CAALFM_C302360CA	-0.610645	0.0472081	0.288455	NC_032091.1	514904	516670	-	1767
MNN4	-0.610733	2.53130865034243e-05	0.000669873	NC_032092.1	1457328	1460318	+	2991
CAALFM_C301440CA	-0.611626	0.00806555	0.0852906	NC_032091.1	307532	307839	-	308
CAALFM_C307130WA	-0.613396	0.00554128	0.0642247	NC_032091.1	1633324	1633997	+	414
CAALFM_C108930CA	-0.61378	4.07848737003552e-08	1.98015378926291e-06	NC_032089.1	1939545	1939769	-	225
COX7	-0.614132	2.02436195444165e-05	0.00055231	NC_032091.1	526430	526759	-	330
CAALFM_C110520WA	-0.614614	9.91269769431675e-05	0.00223072	NC_032089.1	2327281	2329134	+	1854
CMK1	-0.615581	0.00178383	0.0267024	NC_032091.1	960570	961817	-	1248
CAALFM_CR09010CA	-0.625911	0.0204659	0.163674	NC_032096.1	1924790	1925941	-	1152
CAALFM_CR02630CA	-0.629838	0.0115461	0.11072	NC_032096.1	585248	586093	-	846
CAALFM_CR01180WA	-0.633595	0.000282269	0.00550781	NC_032096.1	275359	276201	+	843
CAALFM_C103510CA	-0.634048	0.000247654	0.0049579	NC_032089.1	739135	739680	-	546
CAALFM_C202670CA	-0.636064	5.66737997467334e-08	2.6078406659579e-06	NC_032090.1	536947	537440	-	494
CAALFM_C503910CA	-0.637099	0.0231526	0.180708	NC_032093.1	857664	858137	-	474
CAALFM_CR00380WA	-0.638808	5.71086732750705e-08	2.60838577343766e-06	NC_032096.1	95282	96580	+	1299
CAALFM_C404140WA	-0.644322	0.0294596	0.212205	NC_032092.1	884123	885214	+	1092
CAALFM_C502520WA	-0.645373	0.000151012	0.00322193	NC_032093.1	562888	563793	+	906
ATP7	-0.645985	3.03523601596569e-06	9.5256590838466e-05	NC_032089.1	1645623	1646147	+	525
CAALFM_C105790WA	-0.646891	0.000558125	0.00986074	NC_032089.1	1210686	1210895	+	210
PIN3	-0.650974	4.19257640396188e-13	4.10340096933793e-11	NC_032091.1	1045564	1046421	+	858
TES1	-0.653524	9.59037347097732e-05	0.00219016	NC_032090.1	1217596	1218492	-	897
CAALFM_C206570CA	-0.653594	1.12965880488617e-05	0.000322476	NC_032090.1	1332506	1332811	-	306
CAALFM_C112690CA	-0.653911	0.00591672	0.0671869	NC_032089.1	2766270	2766920	-	651
ADAEC	-0.655177	8.02253457384732e-08	3.55877325052824e-06	NC_032090.1	740722	742359	-	1638
CAALFM_CR00430CA	-0.65531	0.0135128	0.121907	NC_032096.1	107586	107855	-	270
CAALFM_C111110CA	-0.661003	0.0321907	0.225238	NC_032089.1	2446099	2446473	-	375
OFR1	-0.661381	0.00340188	0.0443325	NC_032089.1	1756486	1756893	+	408
CAALFM_C504960WA	-0.661543	9.5429073835724e-10	5.83990307270488e-08	NC_032093.1	1088502	1091030	+	2529
TFS1	-0.661892	0.0338794	0.232079	NC_032093.1	213091	213870	-	780
OSM2	-0.66333	0.0135431	0.121907	NC_032089.1	3006268	3008214	+	1947
CAALFM_CR04650WA	-0.666824	0.00369858	0.0472162	NC_032096.1	1015922	1016209	+	288
CAALFM_C403000CA	-0.670233	0.00930378	0.0938906	NC_032092.1	624273	624995	-	723
ZCF32	-0.67059	0.000133753	0.00289375	NC_032091.1	1015233	1017383	-	2151
CAS5	-0.670851	2.00175738009687e-06	6.53060106120492e-05	NC_032092.1	241362	243827	+	2466
SUC1	-0.671019	0.00755196	0.0812659	NC_032096.1	1961676	1963181	+	1506
MTLA1	-0.673086	3.28221796349692e-07	1.2973176899309e-05	NC_032093.1	393493	394455	-	633
CAALFM_C301770CA	-0.675083	1.63864104143864e-08	8.56259378094123e-07	NC_032091.1	388103	389974	-	1872
CAALFM_C505510CA	-0.680775	0.0133347	0.120679	NC_032093.1	1188747	1189058	-	312
MLC1	-0.68346	0.00130442	0.0202086	NC_032096.1	701827	702325	-	432
ZCF13	-0.686967	2.68947385428512e-06	8.59238123602179e-05	NC_032093.1	756011	759739	-	3729
CAALFM_C106470WA	-0.689012	0.0116895	0.111406	NC_032089.1	1377812	1378198	+	156
CAALFM_C113650CA	-0.691792	8.95624862906087e-06	0.000262973	NC_032089.1	3001541	3002887	-	1347
BBC1	-0.691972	0.00300869	0.0404174	NC_032089.1	1631817	1634681	-	2865
AAP1	-0.692192	0.0163294	0.138307	NC_032091.1	828580	830493	-	1914
CAALFM_C203110WA	-0.698882	8.23149771369447e-08	3.6008850927108e-06	NC_032090.1	628185	629063	+	879
RPD3	-0.704452	1.36623253670201e-08	7.26223260457293e-07	NC_032096.1	632985	634427	-	1443
CAALFM_C303670WA	-0.706185	1.95011624007643e-10	1.38211686624267e-08	NC_032091.1	774527	776536	+	2010
CAALFM_C700940WA	-0.711606	1.66556742677675e-15	2.01370367715793e-13	NC_032095.1	198460	200568	+	2109
CAALFM_CR06850CA	-0.712435	0.00070463	0.0120353	NC_032096.1	1467125	1467409	-	216
CAALFM_C500140CA	-0.713556	3.03872030848539e-05	0.00079393	NC_032093.1	15563	15979	-	417
PLC2	-0.713588	5.19320320015727e-18	8.42665550846572e-16	NC_032090.1	613973	614860	+	888
RAD16	-0.714221	0.00146387	0.0224533	NC_032089.1	585914	588472	+	2559
CAALFM_C203170WA	-0.714449	5.45522253755291e-09	2.97671700588949e-07	NC_032090.1	643405	644115	+	711
XOG1	-0.717709	6.73073465538299e-08	3.05159631508026e-06	NC_032089.1	622222	623538	-	1317
CAALFM_C402200CA	-0.723224	0.000381938	0.00722402	NC_032092.1	437154	437594	-	441
CAALFM_CR05910WA	-0.723561	0.000141133	0.00303215	NC_032096.1	1238642	1239028	+	387
SMD2	-0.729186	0.00906925	0.0919753	NC_032090.1	1272064	1272479	+	339
CAALFM_C305290CA	-0.729592	1.2191663986746e-07	5.18440000981213e-06	NC_032091.1	1163817	1166642	-	2826
CAALFM_C104110WA	-0.729896	3.86045331771787e-07	1.50655412386382e-05	NC_032089.1	862034	862951	+	918
CAALFM_C501050CA	-0.731203	2.18386706414278e-05	0.000590602	NC_032093.1	223927	224533	-	543
FRE10	-0.732259	8.29266433935994e-08	3.6008850927108e-06	NC_032092.1	923039	925159	+	2121
SKP1	-0.736726	5.46072137252117e-07	2.01621604688416e-05	NC_032089.1	1604432	1604926	-	495
CAALFM_C701440WA	-0.737717	0.0162056	0.137636	NC_032095.1	302675	303043	+	369
CAALFM_CR09460CA	-0.73873	8.24488891582876e-08	3.6008850927108e-06	NC_032096.1	2015134	2015427	-	294
LYS22	-0.749165	0.0266658	0.197859	NC_032090.1	931947	933200	+	1254
PGA13	-0.754896	9.75991274743017e-05	0.00222065	NC_032096.1	1838763	1840133	+	1371
PDR17	-0.761667	3.06993589121685e-20	5.25811797367864e-18	NC_032090.1	537502	538596	+	1095
RSN1	-0.763358	0.00116343	0.0183003	NC_032091.1	743259	744101	+	843
KRE1	-0.765403	0.0150763	0.130562	NC_032096.1	844006	844398	-	393
PTP2	-0.76965	0.000326928	0.00626037	NC_032092.1	826096	828363	+	2268
STF2	-0.770913	0.0349505	0.235782	NC_032090.1	33340	33609	+	270
LSM6	-0.773889	0.000231283	0.00470657	NC_032096.1	62271	62572	+	243
BIO2	-0.774541	0.0343747	0.234204	NC_032096.1	425221	426345	-	1125
LYS5	-0.77874	8.98608452707742e-07	3.16618269679768e-05	NC_032096.1	1058318	1059307	+	990
TOM22	-0.780311	0.000832045	0.0139413	NC_032095.1	571203	571655	+	453
ZCF17	-0.782444	0.012726	0.117478	NC_032089.1	236084	238300	-	2217
MET18	-0.784327	0.000128759	0.00279553	NC_032091.1	307886	311137	-	3252
RBP1	-0.793384	3.05983608073229e-07	1.22512657622047e-05	NC_032095.1	552627	553001	-	375
ROA1	-0.796046	0.00104319	0.016706	NC_032089.1	395587	399411	+	3825
CAALFM_C304350CA	-0.796555	0.00075934	0.0128276	NC_032091.1	903462	904355	-	894
CAALFM_C503400CA	-0.806515	3.56688360038894e-05	0.000924093	NC_032093.1	767218	767744	-	372
FCA1	-0.806636	7.34162529804367e-05	0.00174782	NC_032094.1	112252	112774	+	453
CAALFM_C114060WA	-0.809949	0.014609	0.128318	NC_032089.1	3097094	3098602	+	1509
CAALFM_C204480WA	-0.815036	0.000999089	0.0162543	NC_032090.1	937444	938493	+	1050
AGC1	-0.815874	2.12530931489609e-20	3.74418778161409e-18	NC_032089.1	2919985	2922180	-	2196
CAALFM_C300210CA	-0.821015	0.00418781	0.0517475	NC_032091.1	26343	26975	-	633
CAALFM_C201390WA	-0.826948	5.20106003868968e-16	6.82334812735332e-14	NC_032090.1	243991	245559	+	1569
CAALFM_C600930CA	-0.826961	0.00405038	0.0506585	NC_032094.1	183350	184084	-	735
XKS1	-0.828035	0.00122226	0.0191281	NC_032092.1	1154633	1156483	+	1851
CAALFM_C102800WA	-0.829912	0.0129369	0.118244	NC_032089.1	584332	584934	+	603
PIR1	-0.830749	1.4824276384574e-05	0.000415484	NC_032090.1	1800507	1801664	-	1158
ATX1	-0.835344	2.15771278824817e-06	6.96568432059594e-05	NC_032096.1	1489480	1489704	-	225
GRP2	-0.842418	0.000437727	0.00800897	NC_032093.1	638962	639987	-	1026
CAALFM_C210000CA	-0.843382	0.0305395	0.217444	NC_032090.1	2048493	2049189	-	618
MRF1	-0.850348	0.00125945	0.0196106	NC_032089.1	2562559	2563638	-	1080
EBP7	-0.852791	0.000922592	0.0152104	NC_032090.1	575277	576455	-	1179
RHD3	-0.853534	0.000664902	0.011484	NC_032092.1	867681	868295	-	615
CAALFM_C301150CA	-0.854326	0.00112266	0.0177951	NC_032091.1	232663	233589	-	927
RTA4	-0.854542	1.72068724271381e-09	1.02016899409359e-07	NC_032096.1	2055720	2057090	-	1371
CAALFM_C601420CA	-0.864545	4.80929663776834e-06	0.000146803	NC_032094.1	282711	283952	-	1242
CWH8	-0.865095	0.00604338	0.0682482	NC_032089.1	474919	475644	+	726
CAALFM_C304310CA	-0.86671	0.0106731	0.104793	NC_032091.1	898103	898993	-	891
TIM9	-0.867759	0.00126692	0.0196771	NC_032095.1	809086	809449	-	264
CAALFM_C302570WA	-0.874463	0.024516	0.187783	NC_032091.1	556571	558802	+	2232
CAALFM_C306880WA	-0.877901	0.000127251	0.00277254	NC_032091.1	1576153	1576956	+	804
PST3	-0.882907	2.54406602338605e-08	1.26505734679019e-06	NC_032096.1	1157977	1158576	+	600
CAALFM_C403960WA	-0.894135	0.0115856	0.110927	NC_032092.1	845566	845781	+	216
CAALFM_C600920WA	-0.902004	5.35571496077933e-17	8.05447279223546e-15	NC_032094.1	182690	183145	+	456
CAALFM_C201740CA	-0.902164	8.76921258316526e-05	0.00203274	NC_032090.1	311792	312133	-	342
EFH1	-0.906165	0.00923575	0.0933644	NC_032090.1	1295311	1297473	+	2163
TLO10	-0.909411	0.0211173	0.168012	NC_032092.1	1597159	1597812	-	654
CAALFM_CR03120WA	-0.913172	7.75380628454069e-07	2.81235115002811e-05	NC_032096.1	708144	709112	+	969
CAALFM_C406200WA	-0.915942	0.000163573	0.00345407	NC_032092.1	1386049	1386258	+	210
IFD6	-0.91652	0.0189913	0.15469	NC_032089.1	867380	868414	+	1035
WOR1	-0.916651	4.60535363605413e-11	3.54957631498872e-09	NC_032089.1	2230403	2232760	+	2358
YCP4	-0.916927	3.27133053560527e-05	0.000851098	NC_032096.1	1155586	1156452	-	867
CAALFM_C500100CA	-0.919726	0.000554385	0.00982281	NC_032093.1	11839	12441	-	603
CAALFM_C405820WA	-0.928673	0.000101669	0.00227959	NC_032092.1	1290067	1290333	+	267
CAALFM_C502580WA	-0.928864	1.79192526241542e-05	0.000491067	NC_032093.1	575960	576265	+	306
PCL5	-0.935087	4.11258872981407e-07	1.5848888817521e-05	NC_032093.1	1139258	1140172	+	915
CAALFM_C209830CA	-0.936276	3.90757547429875e-05	0.00100392	NC_032090.1	2012619	2012861	-	243
ARE2	-0.941693	0.000183006	0.00381222	NC_032090.1	1422371	1424200	-	1830
CAALFM_C407140WA	-0.944078	8.02461786890283e-06	0.000239033	NC_032092.1	1583035	1583619	+	585
CAALFM_C205570CA	-0.949133	8.23163713130514e-21	1.53806892580689e-18	NC_032090.1	1130820	1131869	-	1050
HGT8	-0.951528	5.34239648246701e-06	0.000161477	NC_032090.1	167263	168915	+	1653
CAALFM_C600800CA	-0.953392	1.44145293874106e-10	1.05809509765207e-08	NC_032094.1	142324	144471	-	2148
CAALFM_C104590WA	-0.95648	1.700306400308e-08	8.81015904562954e-07	NC_032089.1	946251	946439	+	189
CAALFM_C111800CA	-0.957638	6.25732658226658e-06	0.000188208	NC_032089.1	2584789	2585226	-	438
ALS9	-0.969801	5.31972033462257e-07	1.97598768573993e-05	NC_032094.1	797842	803514	+	5673
CAALFM_C112280CA	-0.971319	0.00579825	0.066085	NC_032089.1	2679385	2680083	-	699
HSP21	-0.975821	0.0055594	0.0642485	NC_032090.1	838065	838634	-	570
PEX11	-0.979269	0.0016079	0.0244797	NC_032094.1	953455	954192	+	738
CAALFM_C103440CA	-0.981302	1.23685017334364e-39	4.48612833460994e-37	NC_032089.1	721115	722551	-	1437
PGA25	-0.982601	0.0070213	0.0771717	NC_032094.1	7276	9894	-	2619
CAALFM_C209590CA	-0.989616	0.00281686	0.0386832	NC_032090.1	1962052	1963068	-	1017
CAALFM_C104150CA	-0.993674	1.04888910815655e-07	4.49128488950922e-06	NC_032089.1	868503	869087	-	585
CAALFM_CR05860WA	-1.00482	4.50850388729181e-08	2.13841807454164e-06	NC_032096.1	1233738	1234418	+	681
HSP12	-1.00883	0.00347703	0.0449462	NC_032093.1	466337	466720	-	384
ASR2	-1.0149	0.0184754	0.151892	NC_032096.1	1907038	1907814	-	777
RHD1	-1.01568	1.04007075939159e-15	1.30879108212419e-13	NC_032089.1	1048309	1050273	+	1965
PIKA	-1.02927	3.68339256960479e-11	2.91176904925425e-09	NC_032093.1	395335	398205	-	2871
CAALFM_C502110WA	-1.03383	0.000995516	0.016239	NC_032093.1	473498	473881	+	384
SKN2	-1.04467	4.19323122464889e-05	0.00106904	NC_032091.1	745852	748008	+	2157
CAALFM_C700760CA	-1.06232	1.27267678096213e-06	4.28815575487022e-05	NC_032095.1	144060	144569	-	510
PAP1	-1.06303	3.16044959006329e-33	8.85787826015012e-31	NC_032093.1	400477	402144	+	1668
CAALFM_C401430CA	-1.07036	1.56907880507585e-05	0.000435808	NC_032092.1	302002	303258	-	1257
CAALFM_C403370CA	-1.0813	2.40882058793615e-05	0.000642978	NC_032092.1	707397	707855	-	459
CAALFM_C100810WA	-1.09612	1.59254230862102e-16	2.1821368611016e-14	NC_032089.1	155443	156324	+	882
ECI1	-1.11003	4.22478331769741e-05	0.00107202	NC_032096.1	1874776	1875693	-	918
CAALFM_C702210WA	-1.11839	0.00068928	0.0118718	NC_032095.1	483232	483624	+	393
CAALFM_C503520WA	-1.11916	0.00624887	0.0701832	NC_032093.1	791003	792178	+	1176
CAALFM_CR06070WA	-1.13178	1.33151828233725e-12	1.22539428789425e-10	NC_032096.1	1295893	1297119	+	1227
GIT4	-1.13992	0.0136524	0.122634	NC_032093.1	199539	201137	-	1599
TIM12	-1.15252	0.000178257	0.00373855	NC_032092.1	345376	345705	+	330
BMT4	-1.15692	2.47732687428556e-05	0.000658414	NC_032094.1	682709	685054	+	2346
NHP6A	-1.17845	1.5140151457031e-07	6.26538079758745e-06	NC_032092.1	337230	337508	-	279
OBPA	-1.186	8.27003797592587e-12	7.08236863327207e-10	NC_032093.1	398770	400071	-	1302
CAALFM_CR09490WA	-1.20287	9.02205211997937e-42	3.47687333573705e-39	NC_032096.1	2023612	2026119	+	2508
ERG2	-1.21133	6.97593049833543e-07	2.5603325864724e-05	NC_032089.1	154633	155286	-	654
CAALFM_C208100WA	-1.21569	7.96494337330181e-15	9.09478534069981e-13	NC_032090.1	1642751	1643854	+	1104
CAALFM_C405800CA	-1.21734	2.57842859652687e-13	2.56428882680398e-11	NC_032092.1	1287292	1287657	-	366
CAALFM_C207630CA	-1.21755	0.0146068	0.128318	NC_032090.1	1556455	1556820	-	366
ACB1	-1.24919	1.93609131729237e-07	7.9586260416165e-06	NC_032095.1	143529	143912	+	261
CAALFM_C105150CA	-1.25085	0.0281254	0.204506	NC_032089.1	1084950	1085183	-	234
MOH1	-1.26123	0.00015023	0.00321639	NC_032092.1	717205	717996	+	792
CAALFM_C500750CA	-1.26535	1.03122827297667e-08	5.52917698362971e-07	NC_032093.1	176142	178124	-	1983
GST2	-1.2725	1.52668622049951e-09	9.1393662481553e-08	NC_032092.1	622851	623510	-	660
CAALFM_C405810WA	-1.28891	2.39469693398376e-34	7.03128633092565e-32	NC_032092.1	1288330	1289715	+	1386
CHK1	-1.29379	2.49100654545792e-08	1.24874360644663e-06	NC_032090.1	683898	691313	+	7416
BUD16	-1.29412	2.09581663789195e-07	8.55814926439851e-06	NC_032089.1	1297212	1298261	+	1050
CAALFM_C503440WA	-1.30286	1.23239034523941e-05	0.000348574	NC_032093.1	775455	775670	+	216
WOR2	-1.3083	7.69855083027137e-30	1.82574093920974e-27	NC_032091.1	1118725	1120065	+	1341
YOR1	-1.313	1.21550340722531e-16	1.70336227476165e-14	NC_032090.1	2042831	2047297	-	4467
CAALFM_C110360CA	-1.31626	1.45145598638054e-11	1.19329034826965e-09	NC_032089.1	2292855	2294669	-	1815
IFE1	-1.32762	2.84582624161238e-06	9.04503330194944e-05	NC_032089.1	986263	987447	+	1185
CSP37	-1.33588	1.41125483522444e-08	7.43743360170418e-07	NC_032096.1	341030	341995	+	966
PHO112	-1.35431	0.000861098	0.0143501	NC_032096.1	533719	535104	+	1386
CAALFM_C303470WA	-1.3605	3.27160939833809e-14	3.60227563395583e-12	NC_032091.1	737492	738967	+	1476
WH11	-1.3669	0.0121328	0.114052	NC_032090.1	1068935	1069132	+	198
CAALFM_C110280CA	-1.37748	3.75617606410824e-07	1.47519628097397e-05	NC_032089.1	2268532	2269221	-	690
OYE32	-1.38448	7.24558650360488e-07	2.64356724149276e-05	NC_032092.1	1511588	1512886	-	1299
CRG1	-1.38997	7.99929299550192e-08	3.55877325052824e-06	NC_032096.1	1073848	1074759	-	912
CAALFM_C207440CA	-1.39743	1.46694937996159e-17	2.31928458380593e-15	NC_032090.1	1519101	1520804	-	1704
CAALFM_C303210WA	-1.40208	1.45424874025894e-35	4.48344886621832e-33	NC_032091.1	680030	681031	+	1002
CAALFM_C504390CA	-1.4158	0.0153942	0.13257	NC_032093.1	970181	970636	-	456
CAALFM_C203690CA	-1.43013	9.04439586378814e-12	7.63941710905722e-10	NC_032090.1	776856	779372	-	2517
CAALFM_C600850WA	-1.43531	4.07789719532007e-17	6.28607852658589e-15	NC_032094.1	167136	167621	+	486
CAALFM_C103450CA	-1.46209	1.31652851986401e-13	1.37588387347144e-11	NC_032089.1	723114	726743	-	3630
SWD2	-1.46346	1.04315185309266e-46	5.36006193847444e-44	NC_032089.1	1635159	1636253	+	1095
CAALFM_C303130CA	-1.46974	0.0273996	0.201126	NC_032091.1	665661	667181	-	1521
CAALFM_C700770WA	-1.48312	2.15447790917796e-08	1.097893453553e-06	NC_032095.1	145917	146819	+	903
PTH2	-1.53853	5.06784076377501e-05	0.00126001	NC_032093.1	498691	499884	+	1194
CAALFM_C704090CA	-1.53956	1.31878101260197e-14	1.47847340430977e-12	NC_032095.1	887242	888585	-	1344
FMP45	-1.58188	4.09611053713708e-09	2.27537095243128e-07	NC_032095.1	487109	487966	+	858
CAALFM_C207280WA	-1.58563	2.71259998478649e-11	2.17219370210305e-09	NC_032090.1	1482648	1484342	+	1695
LCB4	-1.64734	2.24879944637581e-37	7.29794599281748e-35	NC_032089.1	2641810	2643402	+	1593
YDC1	-1.65775	2.25074286293224e-13	2.27509516276068e-11	NC_032092.1	1556544	1557434	+	891
GTT12	-1.6615	8.34027003698496e-06	0.000247241	NC_032091.1	762417	763243	-	750
TAC1	-1.66913	1.06260753594029e-49	5.95639824237077e-47	NC_032093.1	416400	419345	-	2946
YMX6	-1.67211	2.55238810609731e-43	1.12414464729972e-40	NC_032094.1	739894	741762	+	1869
PSO2	-1.76202	7.10179727043123e-25	1.41257038611223e-22	NC_032090.1	2213596	2215209	-	1614
CAALFM_C201450CA	-1.77711	2.84964979087813e-12	2.54651313196443e-10	NC_032090.1	258044	258733	-	690
HAL9	-1.83985	6.54394720777453e-50	4.48333094257086e-47	NC_032093.1	411944	414976	-	3033
CAALFM_C104010CA	-1.88201	1.80370347774445e-15	2.13877608534082e-13	NC_032089.1	842768	843802	-	1035
SAP7	-1.8963	3.04339091715501e-06	9.5256590838466e-05	NC_032089.1	1012991	1014757	+	1767
ZCF4	-1.93314	0.00695567	0.0767239	NC_032089.1	1666415	1667008	+	594
AQY1	-1.95408	8.88273494975729e-10	5.58887180614321e-08	NC_032096.1	667781	668602	-	822
AGA1	-2.10091	0.00857193	0.0883855	NC_032093.1	109830	110891	-	1062
CDR1	-2.12102	2.6670502012105e-30	6.57801261626559e-28	NC_032091.1	1146045	1150550	+	4506
PDR16	-2.12826	3.65372081093349e-65	3.21840607431655e-62	NC_032089.1	801727	802836	+	1110
CEK2	-2.23898	7.24797888730963e-32	1.86212657579797e-29	NC_032096.1	1244534	1245652	+	1119
TLO1	-2.24507	4.93635129245771e-07	1.86733386928186e-05	NC_032096.1	9111	9863	+	753
CAALFM_C403340CA	-2.4214	7.55166560655887e-50	4.6563570130042e-47	NC_032092.1	701061	702284	-	1224
INO1	-2.47632	3.82384179824712e-11	2.98453272506224e-09	NC_032096.1	2155482	2157044	-	1563
IFU5	-2.4938	6.69678195063538e-22	1.29038617211305e-19	NC_032096.1	395478	396188	+	711
OPT1	-2.56356	1.86961414837146e-10	1.35624009868923e-08	NC_032096.1	440887	443238	-	2352
CSH1	-2.58761	1.03665226235069e-25	2.20413718953599e-23	NC_032089.1	844770	845783	-	1014
RME1	-2.63162	2.93306961243117e-25	6.02843574341687e-23	NC_032089.1	1578886	1580409	+	1524
FAR1	-2.68242	3.67482070602129e-33	9.85171498840315e-31	NC_032095.1	23536	25842	+	2307
CAALFM_C106200WA	-2.74095	3.71351230346825e-06	0.000113918	NC_032089.1	1294855	1296609	+	1755
TLO5	-2.74236	0.00782803	0.0836527	NC_032090.1	4248	4778	+	531
STE4	-2.83528	3.20502984938202e-16	4.29613348941077e-14	NC_032090.1	884415	885788	+	1374
CAALFM_C404190CA	-2.86492	8.1221672438116e-12	7.05370186272427e-10	NC_032092.1	897092	899638	-	2547
CAALFM_C702140WA	-2.95308	8.08586455574188e-17	1.15947536862103e-14	NC_032095.1	469496	470368	+	873
CAALFM_C303460CA	-2.96521	3.59267598927341e-15	4.1797056886528e-13	NC_032091.1	733522	734337	-	816
FGR23	-2.99973	9.71547485037494e-45	4.60812445595476e-42	NC_032091.1	499465	502809	+	3345
STE18	-3.20604	7.67551377411552e-61	5.91590224139953e-58	NC_032095.1	373998	374338	-	273
STE2	-3.55937	2.27711235703707e-18	3.79477697121367e-16	NC_032096.1	1418649	1420058	+	1410
CAALFM_C206450CA	-3.56244	0.00499896	0.059505	NC_032090.1	1312314	1313235	-	922
RTA3	-3.71262	4.71750915866249e-135	9.6960538241043e-132	NC_032090.1	1314688	1316082	+	1395
ADH3	-3.71924	2.53817057200228e-26	5.58941419534502e-24	NC_032090.1	935501	936349	+	849
TLO9	-3.88707	3.70783882433816e-10	2.43218448839033e-08	NC_032092.1	983	1660	+	678
MTLA2	-4.03115	7.67466032121939e-39	2.62899753003549e-36	NC_032093.1	394560	395220	-	606
TLO13	-4.09771	4.0254054824929e-07	1.56104718270762e-05	NC_032094.1	5545	6069	+	525
TRY6	-4.17491	0.00160743	0.0244797	NC_032091.1	1548990	1550393	+	1404
CAG1	-4.54347	1.02721488961566e-135	3.16690350468507e-132	NC_032093.1	1143525	1144814	+	1290
TLO34	-4.56458	2.97330362026672e-10	1.99845161209416e-08	NC_032089.1	1292811	1293806	+	996
TLO7	-5.01114	0.000326045	0.00626037	NC_032091.1	13756	14265	+	510
TLO11	-5.14341	9.56584836755098e-10	5.83990307270488e-08	NC_032093.1	1918	2427	+	510
CDR2	-5.38253	0	0	NC_032091.1	1047887	1052386	+	4500
CTA24	-5.99638	1.40562767166713e-11	1.17122975993237e-09	NC_032093.1	1182110	1182868	-	759
TLO16	-6.26682	8.97355429126148e-07	3.16618269679768e-05	NC_032095.1	942825	943352	-	528
CAALFM_C106190CA	-6.4524	1.4990833917749e-06	4.9964044290184e-05	NC_032089.1	1293014	1293619	-	606

## Sheet: tlo-TAC1-5_v_tlo-TAC1-5+TLO1
gene_name	log2FoldChange	pvalue	padj	gene_chr	gene_start	gene_end	gene_strand	gene_length
RTA4	6.03868	8.03106513622153e-130	2.47437116846985e-126	NC_032096.1	2055720	2057090	-	1371
CAALFM_C112720CA	5.75125	5.12397059037036e-05	0.000430502	NC_032089.1	2772373	2772915	-	543
CAALFM_C704070CA	5.09118	3.27503655743106e-07	4.464773289135e-06	NC_032095.1	883464	883853	-	390
CAALFM_C403500CA	5.04295	5.55586981413732e-38	1.26797295535978e-35	NC_032092.1	734839	735390	-	552
CAALFM_C406640CA	4.53587	0.00207748	0.00972013	NC_032092.1	1482851	1483333	-	483
AOX2	4.48948	9.10078853891798e-16	4.55927308754574e-14	NC_032089.1	2004765	2005862	+	1098
OFI1	4.40933	3.00581018643284e-07	4.14357994827722e-06	NC_032089.1	2935419	2937365	-	1947
CAALFM_C604230WA	4.32711	1.08009887501203e-27	1.47901539284981e-25	NC_032094.1	933892	935499	+	1608
GIT1	4.32053	8.89474693278949e-15	4.09025601491409e-13	NC_032090.1	1334165	1335724	-	1560
HGT1	4.2549	4.06870176988231e-25	4.82141159731054e-23	NC_032089.1	406673	408310	+	1638
CFL5	4.24631	1.13521275042022e-09	2.58124758970088e-08	NC_032093.1	308742	310874	+	2133
ADH2	4.19817	4.38904078258928e-27	5.87940637006851e-25	NC_032089.1	1829194	1830240	-	1047
CAALFM_C106860WA	4.17892	0.00499282	0.0191806	NC_032089.1	1462710	1464203	+	1494
CAALFM_C504380CA	4.15665	8.46237757040621e-08	1.30362926472108e-06	NC_032093.1	966890	968029	-	1140
ALD6	4.115	8.58214311430448e-45	2.29926808131931e-42	NC_032092.1	1104766	1106391	-	1626
CAALFM_C105970WA	4.11118	0.00652669	0.0236573	NC_032089.1	1254843	1256615	+	1773
OP4	4.07355	0.00791013	0.0275069	NC_032089.1	2848507	2849721	+	1215
CAALFM_C702130WA	4.05574	6.16296532496094e-05	0.000503663	NC_032095.1	468121	469158	+	1038
SOD4	3.98027	9.79738458824359e-15	4.47196176538941e-13	NC_032090.1	108666	109364	-	699
CAALFM_C100270WA	3.97463	7.61167083973731e-96	9.38062314289226e-93	NC_032089.1	42605	43504	+	900
CAALFM_CR07540CA	3.97373	0.00389499	0.0158841	NC_032096.1	1634660	1636483	-	1824
TLO7	3.94845	0.00151684	0.0075256	NC_032091.1	13756	14265	+	510
CAALFM_C305660CA	3.94793	0.00153191	0.00757284	NC_032091.1	1266051	1267238	-	1188
CAALFM_CR04610CA	3.93799	5.6266679236014e-46	1.65102513072533e-43	NC_032096.1	1008189	1009691	-	1503
HWP1	3.89135	1.76362215907159e-38	4.17978451699966e-36	NC_032092.1	762835	764739	+	1905
GST1	3.8869	0.00425364	0.017009	NC_032092.1	1536828	1537565	+	738
GAP2	3.87563	2.53054798172945e-08	4.41196684963704e-07	NC_032091.1	1246780	1248546	-	1767
ATO1	3.85673	1.45268922362492e-12	5.08606306589589e-11	NC_032091.1	187453	188250	+	798
ADH3	3.82007	7.15627714058946e-17	4.16009242833134e-15	NC_032090.1	935501	936349	+	849
POL93	3.81844	1.79379494550089e-75	1.38167055677206e-72	NC_032089.1	43803	45764	+	1962
IHD1	3.76772	2.03226991568417e-17	1.27784155310672e-15	NC_032094.1	838281	839459	-	1179
CAALFM_CR03670WA	3.75958	7.04859163674189e-06	7.34914072176033e-05	NC_032096.1	816393	818339	+	1947
ECE1	3.71778	2.80434173167996e-11	8.07493165916444e-10	NC_032092.1	726514	727329	-	816
CAALFM_C107040CA	3.69516	2.99755994799634e-15	1.42084341535027e-13	NC_032089.1	1502167	1503120	-	954
LIP2	3.6793	0.0226985	0.0619435	NC_032089.1	2075333	2076733	+	1401
CAALFM_C304870WA	3.51185	0.000948048	0.00511547	NC_032091.1	1043577	1045197	+	1533
CAALFM_CR07300WA	3.50147	1.69969868010646e-10	4.27491561910858e-09	NC_032096.1	1589557	1591749	+	2193
CAALFM_C102690CA	3.46278	0.000869204	0.00474405	NC_032089.1	562357	562659	-	303
CAALFM_C400530CA	3.45012	0.0182784	0.0527056	NC_032092.1	91405	92481	-	1077
CTA24	3.33007	4.69669507952882e-13	1.72268065952718e-11	NC_032093.1	1182110	1182868	-	759
PGA22	3.31858	6.78678795733737e-05	0.000546669	NC_032096.1	511771	512280	+	510
CAALFM_C301740CA	3.30831	0.0207887	0.0581783	NC_032091.1	379671	380057	-	387
TLO11	3.26804	3.15623156678009e-08	5.31531594854539e-07	NC_032093.1	1918	2427	+	510
UME6	3.19695	4.6657175727671e-19	3.42263710516558e-17	NC_032089.1	1314438	1316969	-	2532
CAALFM_C302790WA	3.18671	4.12585082452134e-19	3.0630714193615e-17	NC_032091.1	603064	603378	+	315
KRE62	3.14561	8.30516564301162e-16	4.22945708200311e-14	NC_032093.1	84369	86237	-	1869
AMO1	3.12035	0.00299522	0.0130435	NC_032090.1	630696	632825	+	2130
CAALFM_C702360WA	3.10926	1.89791529179661e-05	0.000178549	NC_032095.1	515708	516121	+	414
PGA12	3.00273	3.79916146465573e-05	0.000328337	NC_032096.1	2180905	2181852	+	948
OPT5	2.99158	0.000589812	0.00343194	NC_032090.1	1685485	1688250	-	2766
CAALFM_C307240WA	2.9717	0.0116184	0.0369988	NC_032091.1	1660226	1660924	+	699
CAALFM_C104270CA	2.9474	9.26559962475657e-05	0.000717269	NC_032089.1	882919	884154	-	1236
RBT1	2.89914	3.30428941169885e-24	3.39350522581472e-22	NC_032092.1	745166	747331	-	2166
FDH1	2.89357	5.53506172982032e-12	1.7857094439347e-10	NC_032096.1	1117036	1118175	-	1140
PHO100	2.86256	5.94137286582112e-07	7.80612784630911e-06	NC_032089.1	1609045	1610016	+	972
TRY6	2.85487	5.11071718027587e-25	5.83189616015924e-23	NC_032091.1	1548990	1550393	+	1404
CAALFM_C106340WA	2.85307	1.04278473783426e-14	4.72473496656964e-13	NC_032089.1	1344841	1348191	+	3351
CAALFM_CR04220CA	2.84573	1.33620782394865e-16	7.55386478089139e-15	NC_032096.1	943890	945383	-	1494
HGC1	2.80798	3.93904091049539e-16	2.1106408774324e-14	NC_032089.1	138574	140931	-	2358
CAALFM_C204480WA	2.77782	5.6872338965002e-26	7.30098651463214e-24	NC_032090.1	937444	938493	+	1050
TLO16	2.7224	5.73158471355162e-05	0.000475344	NC_032095.1	942825	943352	-	528
PGA30	2.70211	4.48887551875548e-06	4.89565503479137e-05	NC_032092.1	871065	871898	-	834
DUR3	2.69817	1.90942649228679e-07	2.74263077983011e-06	NC_032089.1	961930	964107	+	2178
MAL31	2.69776	6.2717253141234e-12	2.00240266246779e-10	NC_032093.1	1074184	1075950	-	1767
CAALFM_CR06500CA	2.691	2.16524270773035e-46	7.02222398159707e-44	NC_032096.1	1389144	1389644	-	501
HST6	2.69086	2.21729028261464e-20	1.82172569619619e-18	NC_032091.1	1486242	1490213	-	3972
GTT12	2.66184	1.60117618344071e-09	3.50130791534965e-08	NC_032091.1	762417	763243	-	750
CAALFM_C300990CA	2.63531	6.52199933665899e-11	1.75495894814379e-09	NC_032091.1	201335	202591	-	1257
GPX1	2.6259	5.36749714209275e-34	9.7277992322281e-32	NC_032094.1	169118	169807	+	690
CAALFM_CR01920WA	2.62584	3.48500568147871e-08	5.76916687168311e-07	NC_032096.1	423365	424666	+	1302
ICL1	2.61698	1.800026158562e-15	8.73367022760557e-14	NC_032089.1	929091	930743	+	1653
CAALFM_C703140WA	2.60668	5.34777096371247e-23	4.99287343612064e-21	NC_032095.1	679341	681512	+	2172
RNY11	2.60279	1.46553982672905e-07	2.1501562886439e-06	NC_032093.1	971596	972795	+	1200
SOD5	2.58638	3.18186542184818e-08	5.34241273281429e-07	NC_032090.1	111314	112000	-	687
HSP31	2.56843	1.47934536797635e-05	0.000143555	NC_032089.1	427843	428838	+	996
CAALFM_C304310CA	2.56721	3.87313951411683e-12	1.25612029926252e-10	NC_032091.1	898103	898993	-	891
CAALFM_C601400WA	2.56437	1.11132152062228e-16	6.34070667599488e-15	NC_032094.1	278810	280840	+	2031
CAALFM_C301130CA	2.54417	1.94332612911764e-36	3.86283084116868e-34	NC_032091.1	227408	230062	-	2655
CAALFM_C504480CA	2.51573	0.0225842	0.0617231	NC_032093.1	981163	981432	-	270
CAALFM_C504390CA	2.46709	0.000266384	0.00179787	NC_032093.1	970181	970636	-	456
GLG2	2.45715	3.4361227699104e-30	5.04128297813997e-28	NC_032091.1	1467909	1468994	+	1086
CAALFM_C112330WA	2.44162	0.000288816	0.00191424	NC_032089.1	2687808	2689043	+	1236
CAALFM_C302060WA	2.44139	2.50287052450945e-12	8.42769845465968e-11	NC_032091.1	448127	449398	+	1272
MEP1	2.41399	1.02087659987331e-06	1.27858569276816e-05	NC_032091.1	504690	506297	+	1608
DUR1%2C2	2.40815	0.00556784	0.0210098	NC_032089.1	965166	970607	+	5442
CAALFM_C603600CA	2.39029	0.00463178	0.0181443	NC_032094.1	763188	764768	-	1581
PHO8	2.38787	6.38645216743012e-11	1.72602273051335e-09	NC_032089.1	2308995	2310503	+	1509
CAALFM_C503520WA	2.38736	1.82436543289713e-05	0.00017295	NC_032093.1	791003	792178	+	1176
CAALFM_CR07820WA	2.38308	9.76661692951153e-10	2.25400350260862e-08	NC_032096.1	1699955	1702141	+	2187
CAALFM_C106200WA	2.3704	2.96504687174761e-09	6.17250635936108e-08	NC_032089.1	1294855	1296609	+	1755
CAALFM_C503430WA	2.35866	5.97433232596075e-11	1.62893078728187e-09	NC_032093.1	772001	772828	+	828
TLO13	2.33915	0.0309945	0.0795784	NC_032094.1	5545	6069	+	525
CFL2	2.3355	1.45211150003013e-05	0.000141134	NC_032092.1	1276925	1279141	-	2217
CTN1	2.29405	8.29230129292576e-06	8.44581166396835e-05	NC_032089.1	357079	359466	+	2388
CAALFM_C107980CA	2.28064	1.69014633348647e-08	3.06314167851283e-07	NC_032089.1	1737039	1737770	-	732
FUS1	2.26038	0.000284103	0.00189258	NC_032089.1	2550972	2552126	-	1155
CAALFM_C402210WA	2.25698	3.03119408751018e-10	7.44152110248515e-09	NC_032092.1	437882	438676	+	795
CAALFM_C105920WA	2.25273	1.89222277372623e-12	6.58750097836217e-11	NC_032089.1	1236305	1238380	+	2076
FRE7	2.23334	0.00865139	0.029453	NC_032096.1	1587150	1588361	+	1212
CAALFM_C504260WA	2.20712	2.65917125806983e-17	1.62235775170557e-15	NC_032093.1	944238	945479	+	1242
SPR3	2.20378	0.00127831	0.0065045	NC_032090.1	405503	406978	+	1476
FRE30	2.1933	0.00734225	0.0260017	NC_032096.1	1586232	1587092	+	861
PTR2	2.18219	0.00712818	0.0254042	NC_032096.1	414010	415965	-	1872
CAALFM_C108900WA	2.1683	8.17933469614124e-22	7.09874090107356e-20	NC_032089.1	1933791	1935467	+	1677
CAALFM_C111510CA	2.16191	2.44582096468908e-39	6.02845951376564e-37	NC_032089.1	2529466	2530416	-	951
PGA39	2.14769	0.0102919	0.0335905	NC_032096.1	1059951	1060796	-	846
CAALFM_C204280WA	2.14226	6.29725472308208e-13	2.28256962374305e-11	NC_032090.1	897773	900651	+	2094
CAALFM_C702920WA	2.11547	4.58526525053535e-08	7.41585419259812e-07	NC_032095.1	633412	635133	+	1722
CAALFM_C401860CA	2.11066	6.24412556201425e-11	1.69499126489567e-09	NC_032092.1	364597	365901	-	1305
CAALFM_C104460CA	2.10688	1.66384484462562e-13	6.614588343602e-12	NC_032089.1	918745	919554	-	810
CAALFM_C602200CA	2.09988	1.49258339529993e-18	1.03340436874586e-16	NC_032094.1	458121	458522	-	402
FMO1	2.09094	6.04505780007272e-14	2.55134562767453e-12	NC_032090.1	402391	404049	-	1659
SPO1	2.08775	0.000197264	0.00137816	NC_032093.1	345209	347536	-	2232
CAALFM_C400850CA	2.07263	1.22890111785412e-11	3.7302899941956e-10	NC_032092.1	152453	154591	-	2139
CAALFM_C111950WA	2.06623	9.32547771020454e-07	1.18237847017038e-05	NC_032089.1	2616918	2617940	+	1023
CAALFM_C207840WA	2.03886	0.00850494	0.0290507	NC_032090.1	1598697	1600199	+	1503
MNN1	2.025	7.24669682109497e-10	1.71088681270449e-08	NC_032093.1	589400	591802	-	2403
SOD3	2.01437	5.94504403640703e-16	3.0784337270874e-14	NC_032095.1	15982	16662	+	621
CAALFM_C206990WA	2.01348	1.06745957059826e-08	2.01769505338235e-07	NC_032090.1	1434464	1436020	+	1557
CAALFM_C402150CA	2.00321	1.75293734178729e-30	2.70039997502331e-28	NC_032092.1	423674	426985	-	3312
HGT20	1.99845	9.50851984315983e-09	1.81397830568269e-07	NC_032090.1	526810	528321	-	1512
SAP3	1.98785	5.48275814655016e-09	1.0969076525663e-07	NC_032091.1	1151651	1152847	+	1197
CAALFM_C602210WA	1.97331	1.06524435393543e-45	2.98365259497733e-43	NC_032094.1	460066	460428	+	363
LIP1	1.97145	0.0224054	0.0613642	NC_032089.1	2108735	2110141	-	1407
HWP2	1.96606	0.000312507	0.00204207	NC_032092.1	738442	741168	-	2727
CAALFM_C110240CA	1.95211	0.000111886	0.000841807	NC_032089.1	2263977	2264711	-	735
PGA60	1.94351	0.00597106	0.0221116	NC_032094.1	643530	645755	+	2226
CAALFM_C202130CA	1.93562	0.0111324	0.0357286	NC_032090.1	417791	418816	-	1026
CAALFM_C200760CA	1.93317	1.98248274035212e-09	4.28633636703501e-08	NC_032090.1	131108	131473	-	366
CAALFM_C106190CA	1.92314	0.0207439	0.0581281	NC_032089.1	1293014	1293619	-	606
HPD1	1.92186	0.000428083	0.00265644	NC_032094.1	597534	598598	-	1065
CAALFM_C404380CA	1.91878	8.15977262865947e-18	5.40650741266663e-16	NC_032092.1	935018	935302	-	285
CAALFM_C301820WA	1.91835	6.43143906647853e-64	3.60277522978552e-61	NC_032091.1	402434	405034	+	2601
CAALFM_C504940WA	1.90568	4.10418114872686e-13	1.52349182159367e-11	NC_032093.1	1078889	1080637	+	1749
OPT4	1.90314	0.000810408	0.00447066	NC_032096.1	550905	552005	+	1101
PGA15	1.90099	0.0258556	0.0685552	NC_032092.1	1466574	1467071	+	498
CAALFM_C600730WA	1.90087	0.0154986	0.0462483	NC_032094.1	126536	128452	+	1917
CAALFM_C104160CA	1.887	7.61626659890584e-26	9.38628695649155e-24	NC_032089.1	869423	870325	-	903
CAALFM_C304840CA	1.88689	2.82694924965946e-13	1.0887288297751e-11	NC_032091.1	1037259	1038575	-	1317
PIR32	1.88311	0.0279231	0.0729076	NC_032089.1	1647560	1648828	-	1269
EBP1	1.87676	1.65468982152648e-13	6.614588343602e-12	NC_032094.1	229417	230640	-	1224
CAALFM_C202790CA	1.8666	6.05137742995827e-05	0.000497181	NC_032090.1	556999	558633	-	1635
CAALFM_C400990WA	1.86431	5.9201440655374e-09	1.16922845294364e-07	NC_032092.1	195174	196907	+	1734
CAALFM_C602450WA	1.85288	1.58054066836836e-06	1.91341681699132e-05	NC_032094.1	508862	509665	+	804
ARO9	1.83837	1.52049424712942e-13	6.12371604628203e-12	NC_032092.1	1213411	1214982	-	1572
CAALFM_C202230CA	1.83603	0.00797632	0.0276715	NC_032090.1	443447	446347	-	2901
CAALFM_C505510CA	1.8354	8.03548336478549e-16	4.12622070781735e-14	NC_032093.1	1188747	1189058	-	312
CAALFM_C204430WA	1.83376	0.0065038	0.02363	NC_032090.1	928590	928910	+	321
PSA2	1.82869	6.79433736428038e-06	7.1080996330553e-05	NC_032089.1	2874071	2875447	+	1377
MAC1	1.82775	2.09112338760411e-13	8.207326314915e-12	NC_032095.1	82584	83879	+	1296
CAALFM_CR08990CA	1.8179	8.41299321137076e-08	1.30076515605269e-06	NC_032096.1	1922057	1923109	-	1053
CAALFM_C500510WA	1.81471	6.70880754946178e-06	7.05455155627705e-05	NC_032093.1	103156	104601	+	1446
CAALFM_C406150CA	1.81413	0.00559752	0.0210603	NC_032092.1	1378116	1378936	-	618
MCT1	1.81184	1.9001671879461e-24	2.01876382967653e-22	NC_032096.1	1209450	1210475	+	1026
GAT1	1.8114	1.11374039964134e-05	0.000110513	NC_032092.1	1301849	1303915	+	2067
MRV2	1.8098	8.15328032151777e-05	0.000642462	NC_032093.1	933743	934489	+	747
BMT9	1.80393	3.10456405394464e-11	8.89782497693342e-10	NC_032092.1	234375	236723	-	2349
CAALFM_C105450WA	1.78748	0.0144657	0.04391	NC_032089.1	1142087	1142581	+	495
CAALFM_C400080CA	1.78138	9.57962453141161e-19	6.78501682328257e-17	NC_032092.1	11383	12630	-	1248
CAALFM_C113430CA	1.75463	5.80080385513047e-09	1.14934255161781e-07	NC_032089.1	2931984	2933711	-	1728
PGA44	1.74733	3.83155790003147e-12	1.24920951216899e-10	NC_032091.1	294348	295271	-	924
PRA1	1.74425	0.000247383	0.00168999	NC_032092.1	1547130	1548029	+	900
FMA1	1.73243	8.58867472937933e-43	2.20514223676814e-40	NC_032089.1	917491	918323	-	762
CAALFM_C302330CA	1.72433	5.86816109602586e-08	9.31948677157509e-07	NC_032091.1	509669	510601	-	933
CAALFM_C504980WA	1.723	6.74955225410422e-07	8.77441793033548e-06	NC_032093.1	1095645	1097372	+	1728
DDR48	1.72126	3.14356419267406e-07	4.29504269517905e-06	NC_032090.1	1889869	1890507	+	639
CAALFM_C202220CA	1.71878	3.90399159838249e-09	8.07261618430635e-08	NC_032090.1	437551	438750	-	1200
PUT1	1.7187	0.00285992	0.0126148	NC_032093.1	580917	582386	+	1470
CAALFM_CR07500WA	1.70796	0.0487356	0.113025	NC_032096.1	1626254	1626940	+	687
EFH1	1.69128	5.21424958923654e-09	1.05000673100901e-07	NC_032090.1	1295311	1297473	+	2163
NGT1	1.68854	4.12429500973809e-14	1.76485457291709e-12	NC_032091.1	107369	108898	+	1530
CTA2	1.68028	0.0357532	0.0893032	NC_032089.1	10718	11485	+	768
CST5	1.6765	1.56832272399946e-22	1.40058038047604e-20	NC_032094.1	987663	988814	+	1152
AFP99	1.65707	9.30179804782333e-05	0.000719168	NC_032091.1	872655	873911	+	1257
CAALFM_C405900CA	1.65389	1.6662738395912e-14	7.33398528540072e-13	NC_032092.1	1305122	1306300	-	1179
ZCF5	1.64755	1.03682544145152e-15	5.15235352437442e-14	NC_032092.1	1256166	1259081	+	2916
CAALFM_C303130CA	1.6441	0.0148443	0.0448167	NC_032091.1	665661	667181	-	1521
CAALFM_CR07680CA	1.63773	8.71843492509894e-13	3.08752850623331e-11	NC_032096.1	1665030	1667474	-	2445
CDG1	1.62975	9.42753771507223e-12	2.96390241838138e-10	NC_032096.1	1957742	1958539	+	798
ZCF4	1.62227	0.0492941	0.11402	NC_032089.1	1666415	1667008	+	594
CAALFM_C403490CA	1.61999	0.000639327	0.0036681	NC_032092.1	733160	733684	-	525
CAALFM_C206630CA	1.6054	3.26706972106057e-05	0.000287185	NC_032090.1	1349765	1349971	-	207
CAALFM_C109930WA	1.5991	0.00126622	0.00646431	NC_032089.1	2172939	2173751	+	813
OPT6	1.59713	1.13858747692996e-11	3.4905353397226e-10	NC_032092.1	267976	270813	-	2838
FTR1	1.59251	3.25583849578959e-11	9.28818370882196e-10	NC_032089.1	3113601	3114746	+	1146
CAALFM_C405870CA	1.58913	0.0190291	0.0543864	NC_032092.1	1296699	1298390	-	1692
CAALFM_C500600CA	1.58303	0.001423	0.00713467	NC_032093.1	137588	138895	-	1308
CAALFM_C206140CA	1.58269	0.000680341	0.00385318	NC_032090.1	1252015	1253619	-	1605
PHO89	1.57262	1.28949365815841e-07	1.91928983612854e-06	NC_032092.1	379679	381481	+	1803
CAALFM_C207790CA	1.57071	7.87027984093404e-06	8.08277739663926e-05	NC_032090.1	1589416	1590141	-	726
CAALFM_C307840CA	1.57058	0.00124436	0.00637915	NC_032091.1	1776123	1776815	-	693
CAALFM_C200180CA	1.56105	0.000100725	0.000770568	NC_032090.1	24905	25816	-	912
CAALFM_C203630WA	1.56065	0.00232173	0.010621	NC_032090.1	768418	769167	+	750
SPO22	1.56051	0.00115297	0.00601067	NC_032089.1	1465177	1468227	-	2829
PGA26	1.55575	0.00680818	0.0245477	NC_032089.1	1204128	1204523	-	396
CTR1	1.54941	0.00422534	0.0169178	NC_032094.1	140815	141570	-	756
CAALFM_CR07140CA	1.54538	0.00359619	0.0149627	NC_032096.1	1557476	1558195	-	720
CAALFM_CR06870CA	1.53806	0.00447154	0.0176287	NC_032096.1	1470593	1472848	-	2256
CAALFM_C202550CA	1.51917	6.45501514824291e-06	6.81092523004671e-05	NC_032090.1	514896	517007	-	2112
CAALFM_C106160WA	1.51804	0.0196101	0.0557277	NC_032089.1	1289661	1291016	+	1356
FET34	1.5172	1.16703855480566e-10	3.05014584923565e-09	NC_032094.1	76654	78531	-	1878
PHR1	1.51342	3.70813309854434e-13	1.38481916080183e-11	NC_032092.1	970514	972160	-	1647
CAALFM_CR05750WA	1.51182	4.05755745650803e-05	0.000348525	NC_032096.1	1219964	1220992	+	1029
CAALFM_C702010CA	1.5101	0.000176197	0.00125284	NC_032095.1	435297	437282	-	1986
CEK2	1.50733	8.47895463845067e-19	6.14674335083918e-17	NC_032096.1	1244534	1245652	+	1119
PDC12	1.5048	1.81448295156928e-08	3.25024533359591e-07	NC_032092.1	362365	364284	-	1800
CAALFM_C105480CA	1.50409	3.20194494341407e-08	5.36151759274932e-07	NC_032089.1	1150297	1151418	-	1122
TRY5	1.49955	3.49220909305064e-08	5.76916687168311e-07	NC_032094.1	298211	301176	-	2966
CSP2	1.47858	5.4771468772448e-13	1.99705201524157e-11	NC_032092.1	124043	124867	+	825
TLO9	1.4755	0.000132756	0.000978518	NC_032092.1	983	1660	+	678
PGA58	1.47502	4.18575851729989e-07	5.6439045915978e-06	NC_032093.1	676465	677187	-	723
RAS2	1.46796	0.000219475	0.00151746	NC_032091.1	934439	935401	-	963
TLO10	1.46796	0.000584578	0.00341422	NC_032092.1	1597159	1597812	-	654
CAALFM_C114190CA	1.46142	5.42607567214342e-10	1.31119522712736e-08	NC_032089.1	3126893	3127267	-	375
CAALFM_C601780CA	1.45674	0.000170524	0.00122325	NC_032094.1	374139	375542	-	1404
TPO2	1.45513	7.2236517086588e-08	1.12974979260801e-06	NC_032095.1	928797	930488	+	1692
FMP45	1.44885	1.6407193263027e-05	0.000157478	NC_032095.1	487109	487966	+	858
CAALFM_C108770WA	1.44787	2.39234701557537e-12	8.09980346701946e-11	NC_032089.1	1910142	1911194	+	1053
HYR1	1.43773	1.60322677143155e-07	2.34657562127344e-06	NC_032089.1	2944587	2947346	+	2760
THI4	1.43718	2.35024439291026e-09	4.99386412038381e-08	NC_032091.1	1099836	1100900	-	1065
CAALFM_C602950CA	1.43559	0.0039084	0.0159283	NC_032094.1	608693	609775	-	1083
PEX4	1.4319	0.00166891	0.00811027	NC_032093.1	1172085	1172609	+	525
CAALFM_C300440WA	1.43106	1.78004784770722e-16	9.97150439779262e-15	NC_032091.1	63282	63911	+	630
CAALFM_CR01340WA	1.42755	0.0230141	0.0625375	NC_032096.1	322485	324131	+	1647
LIP7	1.42352	4.48963641397672e-05	0.000381588	NC_032096.1	1963272	1964552	-	1281
CAALFM_CR03120WA	1.4216	1.17277099174025e-09	2.64711166707085e-08	NC_032096.1	708144	709112	+	969
CAALFM_C302360CA	1.42109	1.58615956547211e-09	3.49068401515684e-08	NC_032091.1	514904	516670	-	1767
CAALFM_C704310CA	1.41959	2.19274104099756e-11	6.40363521072368e-10	NC_032095.1	939080	940303	-	1224
CAALFM_CR06510WA	1.41436	2.10354325522128e-06	2.48314818748535e-05	NC_032096.1	1390614	1391096	+	483
FUM11	1.4079	1.87465029159592e-23	1.80493673387719e-21	NC_032096.1	997809	999197	+	1389
LIP3	1.40253	0.00338216	0.0142551	NC_032089.1	2166008	2167423	+	1416
CAALFM_C209070CA	1.39814	5.37454329578044e-07	7.07648200611092e-06	NC_032090.1	1854294	1856705	-	2412
PGA17	1.39565	0.00788486	0.0274811	NC_032090.1	695735	697408	+	1674
CAALFM_C403710CA	1.39477	0.00030832	0.00201899	NC_032092.1	790413	791915	-	1503
CAALFM_C602790CA	1.3945	5.47315016510436e-17	3.21195726832125e-15	NC_032094.1	573291	575498	-	2208
GST3	1.39125	0.00299975	0.0130448	NC_032096.1	1380753	1381400	+	648
CDA2	1.38796	0.0222446	0.0610289	NC_032096.1	73423	74526	+	1104
LIP4	1.38009	0.0031428	0.0134954	NC_032094.1	997774	999153	+	1380
OYE32	1.36782	7.62057895588249e-11	2.04165250113686e-09	NC_032092.1	1511588	1512886	-	1299
CAALFM_C701150WA	1.36483	4.57993956993053e-18	3.10127336592439e-16	NC_032095.1	244441	245340	+	900
BLP1	1.3631	3.13172702674629e-05	0.000277665	NC_032089.1	2799737	2799970	+	234
CAALFM_C208580WA	1.36215	0.00445991	0.0175941	NC_032090.1	1739575	1740807	+	1233
RBT5	1.35807	6.24257130088468e-06	6.60940281031811e-05	NC_032092.1	19713	20438	+	726
CAALFM_C702210WA	1.35792	0.000181229	0.00128023	NC_032095.1	483232	483624	+	393
FBP1	1.35368	3.15710100157029e-08	5.31531594854539e-07	NC_032091.1	1776048	1777043	+	996
CAALFM_C604070CA	1.35243	0.00585398	0.0217696	NC_032094.1	884108	885451	-	1344
SNO1	1.34918	0.00264438	0.0118361	NC_032089.1	544056	544805	+	750
STE4	1.34235	1.03537257047749e-11	3.22220493903145e-10	NC_032090.1	884415	885788	+	1374
CAALFM_C201660CA	1.34074	1.91582416876635e-18	1.31170094754869e-16	NC_032090.1	298173	298751	-	579
CAALFM_C602550WA	1.33981	2.76402978913196e-07	3.8446843251989e-06	NC_032094.1	523443	524150	+	708
SMF12	1.3382	5.52399850288432e-06	5.9301182534448e-05	NC_032090.1	1459884	1461638	+	1755
CAALFM_C207620WA	1.32783	0.0242992	0.0651007	NC_032090.1	1554569	1556356	+	1788
CAALFM_C210300CA	1.32617	2.80422755898599e-06	3.18225602550122e-05	NC_032090.1	2122695	2124740	-	2046
CAALFM_C700630CA	1.32511	2.63019844167976e-09	5.56951298887651e-08	NC_032095.1	103977	105816	-	1650
CAALFM_C402660WA	1.32486	0.000592285	0.00343983	NC_032092.1	550263	551270	+	1008
CAALFM_C111390WA	1.31853	0.00175108	0.00845109	NC_032089.1	2496926	2497660	+	735
HNM3	1.31035	0.000993242	0.0053036	NC_032096.1	420757	422253	-	1497
COX17	1.30869	2.24040525885892e-05	0.000207288	NC_032090.1	193352	193537	+	186
PXP2	1.30158	9.23002802807793e-06	9.27821088238437e-05	NC_032091.1	425210	427384	+	2175
CAALFM_C700240WA	1.29718	2.84918987502801e-06	3.22733603123577e-05	NC_032095.1	33810	34454	+	645
CAALFM_C107080WA	1.29631	2.28626128831216e-06	2.66817084442794e-05	NC_032089.1	1513268	1513834	+	567
FTR2	1.29334	2.15799259403191e-07	3.05690812975279e-06	NC_032089.1	3132914	3134062	-	1149
EST3	1.2873	4.22203562094934e-08	6.84636407797101e-07	NC_032091.1	62513	63145	+	633
CAALFM_C112150CA	1.28659	3.56610706758667e-08	5.85982713345842e-07	NC_032089.1	2654122	2654799	-	609
CAALFM_C110510WA	1.28361	0.0266263	0.0703565	NC_032089.1	2325501	2326049	+	549
CAALFM_C114180WA	1.28276	2.19972669035683e-05	0.00020383	NC_032089.1	3125262	3126833	+	1572
FAA2-1	1.28161	9.36437192272407e-08	1.42829850959965e-06	NC_032090.1	1238997	1241150	+	2154
CAALFM_C110500WA	1.27862	1.43892128533513e-08	2.63887885721282e-07	NC_032089.1	2323932	2324456	+	525
DAL5	1.26973	5.59921811487743e-11	1.5334392010611e-09	NC_032091.1	663210	664787	-	1578
WOR1	1.26737	5.219782987872e-08	8.37612051335084e-07	NC_032089.1	2230403	2232760	+	2358
CAALFM_CR07700WA	1.26417	8.60582070384133e-06	8.72188604886025e-05	NC_032096.1	1671100	1672311	+	1212
CAALFM_C600930CA	1.26317	4.55861871782386e-07	6.08013171844818e-06	NC_032094.1	183350	184084	-	735
MLS1	1.25378	0.00166772	0.00811027	NC_032089.1	2132251	2133906	+	1656
PHHB	1.25324	5.21002859669877e-14	2.21408249743847e-12	NC_032090.1	74565	74909	-	345
IFM1	1.24697	8.17086772248122e-13	2.91034028357973e-11	NC_032095.1	636728	639031	-	2304
BMT3	1.24579	2.54066209127704e-06	2.92627286101852e-05	NC_032096.1	172978	174627	-	1650
DPP3	1.24496	5.63378925938786e-10	1.35607068032609e-08	NC_032095.1	538375	539295	-	921
CAALFM_C101840CA	1.2377	3.09682118736376e-05	0.000274966	NC_032089.1	381538	382092	-	555
CAALFM_C202640CA	1.23229	0.00651571	0.0236453	NC_032090.1	532052	533413	-	1362
CAALFM_C105160CA	1.22793	0.019198	0.0547676	NC_032089.1	1092614	1093810	-	1197
SAP5	1.22601	1.45977140037894e-09	3.23565157163131e-08	NC_032094.1	635173	636429	+	1257
PLB3	1.22382	3.2615020581975e-17	1.97033094927579e-15	NC_032096.1	2059146	2061044	-	1899
CAALFM_CR09100CA	1.22279	4.01654818031976e-11	1.13013561128449e-09	NC_032096.1	1942195	1943244	-	1050
CAALFM_C403370CA	1.22226	6.43810705979349e-08	1.01461932742832e-06	NC_032092.1	707397	707855	-	459
CAALFM_C204110WA	1.2161	9.61473135816396e-12	3.00740987964499e-10	NC_032090.1	864185	867989	+	3744
CAALFM_CR09930WA	1.21502	1.23346050610422e-10	3.19352253723285e-09	NC_032096.1	2125325	2126614	+	1290
CAALFM_C202750CA	1.21321	0.000251849	0.0017167	NC_032090.1	548118	549434	-	1317
CAALFM_C202950WA	1.2128	0.00633505	0.0231396	NC_032090.1	588152	589513	+	1362
CAALFM_C111290WA	1.21156	3.47508502223146e-08	5.76916687168311e-07	NC_032089.1	2477968	2479077	+	1110
CAALFM_C502690WA	1.21088	4.24630407107724e-06	4.66412222566452e-05	NC_032093.1	606039	607136	+	1098
CAALFM_C401800WA	1.20864	0.00321953	0.0136631	NC_032092.1	356483	357208	+	726
CAALFM_C102800WA	1.20863	0.0061914	0.0227363	NC_032089.1	584332	584934	+	603
CAALFM_C301780CA	1.20816	9.31446531749648e-09	1.78247625113085e-07	NC_032091.1	390197	390463	-	267
IFR2	1.20677	2.84822440359237e-09	5.94940975421566e-08	NC_032096.1	737211	738287	+	1077
CAALFM_C502920WA	1.20371	2.87471278463682e-08	4.90691971715571e-07	NC_032093.1	648510	649700	+	1191
CAALFM_C102670CA	1.20299	0.00571494	0.0213874	NC_032089.1	555675	558101	-	2427
PLB4.5	1.20177	2.51856723774446e-06	2.90625680130737e-05	NC_032090.1	241111	243219	+	2109
CAALFM_CR09750CA	1.19569	4.41080956155715e-17	2.63877752605002e-15	NC_032096.1	2071617	2072705	-	1089
CAALFM_C208170WA	1.19558	0.0116939	0.0371815	NC_032090.1	1656941	1658284	+	1344
CAALFM_C306530WA	1.19047	0.00439747	0.0174595	NC_032091.1	1492058	1492954	+	897
CAALFM_C104930CA	1.18489	0.000942616	0.00509062	NC_032089.1	1021667	1022368	-	702
CAALFM_C206440CA	1.18394	0.00162295	0.00793072	NC_032090.1	1310642	1311376	-	735
CAALFM_C503910CA	1.18361	0.00152386	0.00754825	NC_032093.1	857664	858137	-	474
FAV1	1.17867	0.0025833	0.0116192	NC_032092.1	1027532	1030078	+	2547
CAALFM_CR00220WA	1.17807	3.66106958410434e-11	1.03960879157838e-09	NC_032096.1	54836	56452	+	1617
ECM21	1.17449	1.00717252785198e-08	1.91549293722959e-07	NC_032089.1	2240080	2242266	-	2187
CAALFM_C302910WA	1.16962	0.00643698	0.0234425	NC_032091.1	624195	624851	+	657
CAALFM_C304630WA	1.16848	3.51561719393403e-08	5.79230832861537e-07	NC_032091.1	980490	981581	+	1092
ALD5	1.15636	9.14736474182905e-06	9.21014077437102e-05	NC_032090.1	591403	592902	-	1500
SKN1	1.15559	1.4299948493819e-07	2.10301390498598e-06	NC_032091.1	1300265	1302478	-	2214
FUM12	1.15158	0.000124149	0.000920588	NC_032091.1	1741637	1743169	-	1533
CAALFM_C105890WA	1.15121	0.0145341	0.0440744	NC_032089.1	1223689	1224744	+	1056
BUD16	1.15095	3.41281486932288e-06	3.83055832873727e-05	NC_032089.1	1297212	1298261	+	1050
IFF5	1.1502	0.00786629	0.0274437	NC_032092.1	1461105	1465031	-	3927
BIO2	1.14796	0.0106711	0.0345353	NC_032096.1	425221	426345	-	1125
CAALFM_CR04870CA	1.14435	9.51800474313439e-14	3.93623793471101e-12	NC_032096.1	1054455	1055960	-	1506
CAALFM_C602330WA	1.13996	0.000675493	0.00383984	NC_032094.1	486452	487012	+	561
CAALFM_C703280CA	1.13852	0.00564564	0.0212254	NC_032095.1	713476	715191	-	1716
OPT2	1.13525	0.00162143	0.00792957	NC_032096.1	499907	502696	-	2790
CAALFM_C500170WA	1.13295	2.11259918231776e-12	7.23213120080114e-11	NC_032093.1	19011	20093	+	1083
CAALFM_C200770WA	1.13255	7.40921599049821e-09	1.44479711814715e-07	NC_032090.1	132166	132792	+	627
AMO2	1.12608	1.32646646449046e-09	2.9507892975416e-08	NC_032090.1	1371621	1373636	+	2016
FCY2	1.12462	0.000287215	0.00190713	NC_032091.1	704145	705725	+	1581
GEF2	1.12396	3.7494699584441e-12	1.22894861084747e-10	NC_032096.1	520042	522621	-	2580
CAALFM_C201650WA	1.12092	0.00671141	0.0242555	NC_032090.1	296539	298170	+	1632
TIM12	1.11879	1.08128616652482e-07	1.62623091527142e-06	NC_032092.1	345376	345705	+	330
DAL9	1.11715	3.34824875704954e-05	0.000293067	NC_032091.1	768366	769943	+	1578
OPI3	1.11423	3.68459248668316e-13	1.38441822578912e-11	NC_032091.1	1498396	1499073	-	678
CAALFM_CR00420WA	1.11203	6.45166441403737e-10	1.54324708883395e-08	NC_032096.1	105862	107451	+	1590
PCD1	1.10951	9.73685823247777e-08	1.47779606966818e-06	NC_032096.1	2066448	2067626	+	1179
GRE2	1.10538	4.59403411304369e-06	5.00149084886488e-05	NC_032090.1	1376330	1377367	+	1038
CAALFM_C106840CA	1.09267	7.25138097794095e-07	9.4069493865415e-06	NC_032089.1	1457212	1457505	-	294
CAALFM_C503800WA	1.08537	5.26675351284094e-11	1.45532444601461e-09	NC_032093.1	838556	839140	+	468
CAALFM_C100880WA	1.07992	8.24224019855015e-05	0.00064699	NC_032089.1	174459	176084	+	1626
PRS	1.07941	2.70990769955292e-15	1.3045665034879e-13	NC_032096.1	342520	344247	+	1728
CAALFM_C206430CA	1.07854	4.49721800197776e-07	6.01124887813166e-06	NC_032090.1	1309685	1310272	-	588
ALO1	1.07849	2.49152851196626e-08	4.37401672100743e-07	NC_032096.1	2090643	2092316	+	1674
CAALFM_C501160CA	1.07777	0.000585608	0.00341422	NC_032093.1	265434	265534	-	101
CAALFM_CR00090CA	1.07501	9.57409133019205e-05	0.000737444	NC_032096.1	24474	25163	-	690
CAALFM_C103270WA	1.07244	1.16818309058685e-10	3.05014584923565e-09	NC_032089.1	683901	685105	+	1131
CAALFM_C301640CA	1.06753	0.0199206	0.0564371	NC_032091.1	358102	359031	-	930
CAALFM_C503880CA	1.06596	0.000486887	0.00296462	NC_032093.1	848550	850904	-	2355
MET13	1.06463	0.00417262	0.0167394	NC_032091.1	628092	629936	-	1845
PRM1	1.06408	0.000431391	0.00266891	NC_032089.1	2487814	2489685	+	1872
CAALFM_C112090CA	1.06044	0.0282151	0.0735348	NC_032089.1	2643534	2644889	-	1356
CAALFM_C401280CA	1.06014	3.36846432194135e-05	0.000294372	NC_032092.1	256997	258274	-	1278
CAALFM_C100030CA	1.0591	3.36226108227842e-12	1.11388455854837e-10	NC_032089.1	8597	8908	-	312
CAALFM_C404720WA	1.05847	0.0015799	0.00778827	NC_032092.1	1011677	1012648	+	972
CAALFM_C206510WA	1.05776	4.71742797374969e-16	2.48451206617484e-14	NC_032090.1	1321731	1323038	+	1245
COX19	1.05142	1.13359085918816e-14	5.09867655059667e-13	NC_032089.1	2925344	2925812	+	399
CAALFM_C302290WA	1.04779	8.47703331577784e-06	8.60551553407299e-05	NC_032091.1	497382	498554	+	1173
CAALFM_C203290WA	1.0473	0.00684604	0.0246409	NC_032090.1	679560	680408	+	849
CAALFM_C207430CA	1.04676	5.89947837847873e-20	4.78323496949815e-18	NC_032090.1	1517213	1518205	-	993
CAALFM_C209630CA	1.04498	8.91917937712708e-16	4.50491666572599e-14	NC_032090.1	1971151	1971660	-	510
CAALFM_C405390WA	1.03854	2.25339584168681e-13	8.73297180910323e-12	NC_032092.1	1174822	1175916	+	1095
CAALFM_C208510WA	1.03819	0.000103398	0.000786592	NC_032090.1	1722519	1723238	+	720
BGL22	1.03505	0.00067686	0.00384079	NC_032096.1	2002832	2005762	-	2775
AYR2	1.02819	0.000867986	0.0047416	NC_032094.1	686774	687667	-	894
IRO1	1.02703	1.41579087522424e-14	6.27633336196528e-13	NC_032091.1	291479	293269	-	1791
CYB2	1.02492	0.0128363	0.0400842	NC_032089.1	2997002	2998684	+	1683
POX18	1.02447	0.0154705	0.0461866	NC_032089.1	280421	280819	-	399
CAALFM_C703580CA	1.02351	1.05519438157855e-05	0.000105383	NC_032095.1	793704	795782	-	2079
COX11	1.0227	2.81707158861817e-07	3.90085283799217e-06	NC_032092.1	918716	919537	+	822
CAALFM_CR01630CA	1.02011	0.00052057	0.00310227	NC_032096.1	372034	373998	-	1965
CAALFM_C112470WA	1.01974	0.0146546	0.0443962	NC_032089.1	2719965	2720702	+	738
UBC15	1.0186	8.77834572613756e-17	5.05534265088408e-15	NC_032090.1	2184896	2185423	+	528
CTR2	1.01828	1.05868028025079e-07	1.6028471466598e-06	NC_032089.1	1886878	1887366	+	489
NCE103	1.01702	0.00451321	0.0177393	NC_032091.1	275604	276449	-	846
CDR11	1.01697	2.93095915319948e-15	1.40004420945854e-13	NC_032091.1	848680	853218	-	4539
LAP3	1.01691	0.0045045	0.0177246	NC_032096.1	988875	990404	-	1530
CAALFM_CR06270WA	1.0167	0.000103801	0.000787713	NC_032096.1	1334033	1334527	+	495
CAALFM_CR08310CA	1.00792	0.0453975	0.106934	NC_032096.1	1800912	1802069	-	1158
CEK1	1.00735	2.24550182418968e-13	8.73297180910323e-12	NC_032092.1	1437628	1438893	-	1266
CAALFM_C204450WA	1.00478	2.66607108217534e-08	4.61469944055181e-07	NC_032090.1	929893	930708	+	816
CAALFM_C301280WA	1.00407	1.128375951106e-07	1.69174029457789e-06	NC_032091.1	274498	275166	+	669
HAK1	0.998796	0.0114181	0.0364361	NC_032089.1	1413016	1415442	-	2427
SCO1	0.995325	1.08204264080052e-07	1.62623091527142e-06	NC_032096.1	1973390	1974295	-	906
CAALFM_C703150WA	0.992833	0.0272208	0.0715592	NC_032095.1	682298	684385	+	2088
CAALFM_C601490CA	0.986596	0.00121303	0.00624973	NC_032094.1	297609	298052	-	444
CAALFM_C107480CA	0.985921	0.00374032	0.0154063	NC_032089.1	1619304	1621175	-	1872
GIT4	0.98512	0.012592	0.0395473	NC_032093.1	199539	201137	-	1599
CAALFM_CR07220CA	0.981909	5.16473344641206e-08	8.30942232292196e-07	NC_032096.1	1571688	1574810	-	3123
CAALFM_C202080WA	0.979888	0.00507672	0.0194472	NC_032090.1	407445	407548	+	104
CAALFM_C500350CA	0.978731	2.37729273514094e-14	1.03161111506609e-12	NC_032093.1	64733	66052	-	1320
PGA7	0.973192	0.000292737	0.00193338	NC_032092.1	17803	18462	+	660
CAALFM_C113290WA	0.973151	0.00862936	0.0293942	NC_032089.1	2896606	2898192	+	1527
CAALFM_CR10640WA	0.972445	0.00013004	0.000959652	NC_032096.1	2254171	2255601	+	1431
ARO8	0.969615	0.00034859	0.00223054	NC_032090.1	42098	43573	-	1476
CAALFM_C602660CA	0.967063	8.64921632069373e-05	0.000674639	NC_032094.1	541584	543302	-	1719
CAALFM_C208660CA	0.966733	0.000257973	0.00174983	NC_032090.1	1759736	1761676	-	1941
CAALFM_C503490CA	0.961568	0.00316373	0.0135287	NC_032093.1	782698	784329	-	1632
CAALFM_CR10460WA	0.961276	1.55870051936602e-06	1.89069145675855e-05	NC_032096.1	2226852	2226936	+	85
CAALFM_CR01430WA	0.960722	4.17126083221113e-06	4.58987665144374e-05	NC_032096.1	337258	337875	+	618
IFF4	0.957795	0.00199283	0.00938824	NC_032096.1	145023	149603	+	4581
CAALFM_C109770WA	0.956789	2.87421729494825e-05	0.00025668	NC_032089.1	2142201	2142542	+	342
CAALFM_C306710WA	0.951022	6.46150192987923e-10	1.54324708883395e-08	NC_032091.1	1533041	1535032	+	1992
IFA14	0.949148	6.08956682509994e-06	6.48081360557268e-05	NC_032096.1	2077962	2079998	-	2037
CAALFM_C303530WA	0.94796	3.46129392349179e-05	0.000301676	NC_032091.1	752036	752503	+	468
ANT1	0.9476	0.000380825	0.00240681	NC_032089.1	1407257	1408294	+	1038
CAALFM_C701570CA	0.947092	0.000285366	0.0018969	NC_032095.1	338747	339883	-	1137
CAALFM_C604410CA	0.944294	1.48252494660745e-05	0.000143637	NC_032094.1	984319	985389	-	1071
MAM33	0.944098	1.710604406147e-10	4.2848554271048e-09	NC_032095.1	862087	862881	-	795
CAALFM_C601810WA	0.943442	0.0332228	0.0841773	NC_032094.1	378946	380427	+	1482
CAALFM_CR03870WA	0.943234	1.19983079317823e-05	0.000118673	NC_032096.1	864747	865049	+	303
CAALFM_C306730WA	0.942084	0.000573697	0.00336688	NC_032091.1	1538299	1539096	+	798
KAR4	0.939889	0.00267844	0.0119685	NC_032096.1	516753	517862	-	1110
CAALFM_C704060WA	0.937995	3.52708053335465e-06	3.94444106107647e-05	NC_032095.1	881557	883278	+	1722
CAALFM_C403780CA	0.935994	4.15929449738203e-16	2.20944592179897e-14	NC_032092.1	800718	802052	-	1335
CAALFM_C503710CA	0.934101	0.00165193	0.00805314	NC_032093.1	822508	823392	-	885
CAALFM_C403720CA	0.932154	7.60154198811459e-05	0.00060284	NC_032092.1	792424	793434	-	1011
CAALFM_C113270WA	0.930804	0.00195114	0.00922003	NC_032089.1	2894167	2895063	+	897
CAALFM_C502350CA	0.929252	8.67533851507997e-05	0.000675821	NC_032093.1	523617	524495	-	879
CAALFM_C203210WA	0.928845	1.38019808003439e-07	2.04441840605094e-06	NC_032090.1	657092	657531	+	225
PPS1	0.928187	7.65116485541965e-05	0.000605996	NC_032092.1	1320918	1323974	+	3057
IDP2	0.928088	0.0153794	0.0460037	NC_032096.1	525541	526779	+	1239
CAALFM_C104430CA	0.927228	2.24437149217915e-09	4.78540385287472e-08	NC_032089.1	916437	917263	-	762
ZCF2	0.924363	5.93187541507954e-05	0.000488666	NC_032089.1	1119919	1122246	-	2328
RVS162	0.916498	9.22016483323033e-09	1.76992696892104e-07	NC_032089.1	2774634	2775641	+	1008
CAALFM_C500230CA	0.916012	1.1963735520092e-08	2.22720659440505e-07	NC_032093.1	39266	40126	-	861
ADE13	0.914915	0.0138778	0.0424921	NC_032096.1	1318865	1320313	-	1449
CAALFM_C502040WA	0.913609	2.1053853365109e-09	4.52034301170041e-08	NC_032093.1	456436	457821	+	1386
ERV1	0.912501	1.06338387762696e-06	1.32643146840836e-05	NC_032096.1	690457	691064	-	549
CAALFM_C401970WA	0.911189	1.82272740496372e-08	3.25554964330042e-07	NC_032092.1	385301	386614	+	1314
BUB3	0.911119	6.24053432432369e-06	6.60940281031811e-05	NC_032093.1	731795	732916	+	1122
CAALFM_CR07250CA	0.910328	0.000181584	0.00128023	NC_032096.1	1579345	1581459	-	2115
HGT13	0.910033	0.00171432	0.00830477	NC_032095.1	43379	45102	-	1659
CAALFM_C404330CA	0.907466	1.04776471500527e-30	1.65546824970833e-28	NC_032092.1	925694	926599	-	906
CAALFM_C109210CA	0.903379	2.85095342563127e-05	0.00025564	NC_032089.1	2022447	2024309	-	1863
CAALFM_C207070WA	0.901181	0.00152599	0.00755272	NC_032090.1	1443720	1444874	+	1155
NAT2	0.899367	1.21321095194553e-19	9.46304542517516e-18	NC_032090.1	22785	23423	-	639
MNN4-4	0.897861	3.08139299243117e-08	5.21635813718705e-07	NC_032094.1	583525	586143	+	2619
CAALFM_C200860CA	0.897179	0.0058821	0.0218478	NC_032090.1	146138	147394	-	1257
CAALFM_C101710WA	0.895941	1.984929185232e-16	1.10190393147744e-14	NC_032089.1	351098	353101	+	2004
CAALFM_C109240CA	0.894112	0.000687519	0.00389026	NC_032089.1	2028519	2029943	-	1425
CAALFM_C301420CA	0.892912	2.16943495215819e-06	2.55603406791563e-05	NC_032091.1	304687	305070	-	384
OYE22	0.891693	0.0200147	0.0565996	NC_032096.1	277552	278730	+	1179
ARE2	0.887097	0.00820531	0.0282938	NC_032090.1	1422371	1424200	-	1830
TIM13	0.882961	2.35549983636851e-07	3.32141647407386e-06	NC_032092.1	499700	500026	-	327
CAALFM_CR09560CA	0.882507	2.28534886202147e-06	2.66817084442794e-05	NC_032096.1	2037364	2038728	-	1365
CAALFM_C208950WA	0.881903	0.000157403	0.00114377	NC_032090.1	1820110	1820652	+	543
EHT1	0.877823	2.51807370295986e-08	4.40805970387462e-07	NC_032089.1	712967	714244	+	1278
CAALFM_C405250WA	0.877436	0.000769928	0.00427799	NC_032092.1	1139061	1139768	+	708
IFR1	0.875484	0.000203504	0.00141854	NC_032090.1	2093231	2094343	+	1113
RGT1	0.875375	0.000499467	0.00302254	NC_032092.1	523880	526963	+	3084
PSO2	0.8749	9.65559044568637e-08	1.46908020558813e-06	NC_032090.1	2213596	2215209	-	1614
PRN2	0.87443	2.44002473935802e-08	4.30814683206996e-07	NC_032089.1	1218269	1219270	+	1002
CAALFM_C702290WA	0.870618	0.0164631	0.0485618	NC_032095.1	496851	497402	+	552
CAALFM_C207980WA	0.868979	9.0291039338335e-20	7.13299210772846e-18	NC_032090.1	1620414	1621292	+	879
BNA4	0.867253	2.25364237710741e-05	0.000208197	NC_032091.1	33094	34464	-	1371
CAALFM_C701750WA	0.865171	0.000176532	0.00125321	NC_032095.1	375744	376628	+	885
RTA2	0.862916	8.65518442386877e-12	2.74913641339584e-10	NC_032090.1	1317087	1318448	+	1362
PRB1	0.862259	8.92267037167834e-05	0.000692299	NC_032090.1	1413826	1415223	-	1398
CAALFM_C703640CA	0.861804	2.41768673008757e-11	6.99426555436601e-10	NC_032095.1	809748	811217	-	1470
CAALFM_C101220CA	0.860536	0.000720953	0.00404601	NC_032089.1	246661	247413	-	753
KGD1	0.858428	6.0615829561747e-05	0.000497357	NC_032091.1	175316	178306	+	2991
CAALFM_C202280WA	0.857975	4.35241404481262e-11	1.21907160655161e-09	NC_032090.1	457206	458084	+	879
CAALFM_C301900CA	0.856609	0.0408086	0.098984	NC_032091.1	418351	420147	-	1797
CAALFM_C204390WA	0.855905	0.00120065	0.00620151	NC_032090.1	918662	919405	+	744
CAALFM_C208390WA	0.852408	0.00106222	0.00559314	NC_032090.1	1695306	1696499	+	1194
CAALFM_C502740WA	0.8515	2.04711807541272e-09	4.41060894429832e-08	NC_032093.1	614913	616580	+	1668
CAALFM_C201040WA	0.850692	0.000208478	0.0014483	NC_032090.1	173128	173500	+	315
CAALFM_CR09570WA	0.850287	4.25962528350217e-13	1.57172520939763e-11	NC_032096.1	2039079	2039942	+	864
CAALFM_C304620CA	0.847815	4.72471027305052e-10	1.15073773527815e-08	NC_032091.1	978529	978939	-	411
CAALFM_CR06030CA	0.847191	0.013322	0.0412307	NC_032096.1	1282621	1285008	-	2388
CAALFM_C202570WA	0.846613	0.0496134	0.114544	NC_032090.1	519036	520763	+	1662
HBR2	0.846496	1.68608229712103e-06	2.02922638962105e-05	NC_032094.1	930975	932251	-	1277
GIG1	0.846188	0.000389066	0.00245386	NC_032089.1	892910	893674	-	765
NAG3	0.846091	0.040905	0.0991178	NC_032094.1	1023237	1024922	-	1686
CAALFM_C112000CA	0.845935	0.033935	0.0856646	NC_032089.1	2624649	2626028	-	1380
RHD3	0.845163	1.30751552960812e-05	0.000128295	NC_032092.1	867681	868295	-	615
VPS70	0.840633	0.00874747	0.0296817	NC_032095.1	21072	23375	+	2304
DYN1	0.839463	0.00301507	0.0130929	NC_032091.1	1131286	1143771	-	12486
CAALFM_C105440CA	0.839204	8.61101133514462e-05	0.00067251	NC_032089.1	1141075	1142832	-	1758
AAT1	0.837673	0.000486687	0.00296462	NC_032090.1	1077700	1079013	-	1314
CAALFM_C105990CA	0.835643	0.000321104	0.00208498	NC_032089.1	1259288	1260358	-	1071
YHM1	0.83389	1.82230441159428e-06	2.17617050082247e-05	NC_032094.1	397028	397942	+	915
CAALFM_C113190WA	0.831231	3.68182346528373e-05	0.000319541	NC_032089.1	2880525	2881034	+	510
CAALFM_C306950WA	0.830863	0.00998372	0.0328455	NC_032091.1	1591959	1594790	+	2832
CAALFM_C400950CA	0.830145	0.000633324	0.00364043	NC_032092.1	169418	171475	-	2058
CAALFM_C504960WA	0.829947	2.56480501831037e-08	4.45192352755732e-07	NC_032093.1	1088502	1091030	+	2529
FMO2	0.826996	3.87736927507923e-06	4.31269846083722e-05	NC_032090.1	763392	765050	+	1659
CAALFM_C208920WA	0.826052	4.10804417571963e-06	4.53651760049899e-05	NC_032090.1	1816047	1817795	+	1749
CAALFM_C703350CA	0.824978	0.000815952	0.00449205	NC_032095.1	738908	739837	-	930
FOL1	0.824213	2.19566945586082e-07	3.10314568509504e-06	NC_032093.1	181901	184267	-	2367
CAALFM_C304260WA	0.822602	1.31056419693086e-10	3.37531798926502e-09	NC_032091.1	885203	886766	+	1275
CAALFM_C702520WA	0.818806	0.0401152	0.0977035	NC_032095.1	541379	542170	+	792
MDH1-1	0.817221	0.000115083	0.000861133	NC_032092.1	370410	371408	-	999
INO2	0.816608	2.87075064152208e-05	0.00025668	NC_032096.1	13684	14823	+	1140
YME1	0.812909	4.19680460010615e-08	6.8234063181673e-07	NC_032092.1	1245541	1247604	+	2064
CAALFM_C306520CA	0.812544	0.0180193	0.0522026	NC_032091.1	1490884	1491810	-	927
CAALFM_C603360CA	0.809878	0.0343232	0.0864434	NC_032094.1	704980	705516	-	537
TLO8	0.809196	0.0299529	0.0773228	NC_032091.1	1787605	1788114	-	510
HGT6	0.8082	0.00848352	0.0289936	NC_032090.1	170189	171841	+	1653
MUQ1	0.807573	0.00879981	0.0297609	NC_032090.1	33671	34845	-	1119
CAALFM_C400050WA	0.807131	3.2894304986231e-08	5.49308149932671e-07	NC_032092.1	7507	8355	+	849
CAALFM_C208850CA	0.806815	0.0101121	0.0331794	NC_032090.1	1795173	1796258	-	1086
CAALFM_CR03110WA	0.80536	2.152207874667e-12	7.32701929486079e-11	NC_032096.1	706382	707911	+	1530
CAALFM_C601940WA	0.804181	0.000674685	0.00383879	NC_032094.1	398675	398908	+	234
ARR3	0.803434	2.75668018853581e-07	3.84313649813521e-06	NC_032092.1	1535338	1536519	+	1182
CAALFM_CR03510WA	0.798341	0.0355819	0.0889836	NC_032096.1	780328	782037	+	1710
SDH1	0.797641	8.87500575944937e-21	7.39024128239555e-19	NC_032089.1	1105631	1107547	-	1917
ABP2	0.795874	0.00505024	0.0193684	NC_032090.1	1036592	1038424	+	1833
EHD3	0.795643	0.0109807	0.0354071	NC_032089.1	691821	693329	-	1509
CAALFM_C300210CA	0.79325	0.00718883	0.0255612	NC_032091.1	26343	26975	-	633
CAALFM_C207640WA	0.792373	0.0134497	0.0415631	NC_032090.1	1558200	1560074	+	1875
CAALFM_C701500WA	0.790899	7.78224812465919e-07	1.00322621222071e-05	NC_032095.1	313805	315115	+	1311
ALT1	0.790007	0.021076	0.0587382	NC_032091.1	739106	740668	-	1563
CAALFM_C504870WA	0.788914	4.77908767000571e-06	5.18463701101676e-05	NC_032093.1	1061084	1061869	+	786
CAALFM_C600340CA	0.787247	0.000116794	0.000871293	NC_032094.1	57603	59954	-	2352
HRQ2	0.787165	0.00768507	0.0269524	NC_032092.1	809585	810853	-	1269
CAALFM_C112990WA	0.786442	0.00174346	0.00842602	NC_032089.1	2830952	2831055	+	104
CAALFM_C110570CA	0.78355	0.0181128	0.0523505	NC_032089.1	2340437	2342245	-	1809
LYS14	0.776106	0.00148164	0.00737614	NC_032094.1	567103	568881	-	1779
CAALFM_C210330CA	0.774734	0.000251838	0.0017167	NC_032090.1	2129310	2129768	-	459
CAALFM_C112700WA	0.773859	0.000170346	0.00122325	NC_032089.1	2767655	2769733	+	2079
MST1	0.773363	5.19211721501388e-11	1.4411633458971e-09	NC_032089.1	613106	614473	-	1368
SSY1	0.772854	7.74854579377829e-10	1.80858102959325e-08	NC_032090.1	854661	857303	-	2643
CAALFM_C704120WA	0.772036	3.83762487032245e-09	7.96210250872961e-08	NC_032095.1	891570	891977	+	408
CAALFM_C202580WA	0.771693	2.65282598937284e-06	3.04408077216303e-05	NC_032090.1	521088	522620	+	1533
CAALFM_C109650WA	0.771252	9.82679741387066e-06	9.84597165272699e-05	NC_032089.1	2124235	2125830	+	1530
CAALFM_C205990CA	0.769897	0.0268841	0.070916	NC_032090.1	1221317	1222471	-	1155
CAALFM_C306690CA	0.769747	1.20386111938453e-08	2.23439524627936e-07	NC_032091.1	1526530	1526895	-	366
CAALFM_CR03730CA	0.76791	0.00158686	0.00780677	NC_032096.1	833215	834933	-	1719
CAALFM_CR00010CA	0.766041	0.00163581	0.00798089	NC_032096.1	4884	6890	-	2007
CAT2	0.765512	0.0192523	0.054897	NC_032092.1	398110	400008	+	1899
SAP6	0.764108	0.00479233	0.0186415	NC_032094.1	558152	559408	-	1257
GCV1	0.762203	0.0345339	0.0868208	NC_032094.1	517713	518897	-	1185
CAALFM_C501300CA	0.761713	0.0321108	0.0818986	NC_032093.1	291456	292550	-	1095
CAALFM_C209960WA	0.761149	0.000817201	0.00449205	NC_032090.1	2036718	2037725	+	1008
MSF1	0.755909	8.42267603481048e-08	1.30076515605269e-06	NC_032090.1	144760	146100	+	1341
CAALFM_C108340CA	0.755115	0.0120717	0.0381857	NC_032089.1	1831872	1832345	-	474
CAALFM_C207180WA	0.754731	0.01487	0.0448721	NC_032090.1	1466280	1467026	+	747
FOX3	0.753089	0.00221876	0.0102704	NC_032091.1	311442	312674	-	1233
UGA32	0.750912	2.26895246662024e-05	0.000208988	NC_032089.1	114127	115878	-	1752
CAALFM_C402200CA	0.749045	0.000459193	0.00281267	NC_032092.1	437154	437594	-	441
PEP7	0.747996	1.65328781247086e-10	4.17522930346126e-09	NC_032092.1	52677	54014	+	1338
CAALFM_C404820CA	0.747635	1.37746438449657e-14	6.15067792555641e-13	NC_032092.1	1036182	1036958	-	777
CAALFM_C700420CA	0.747192	1.92759108476006e-06	2.28419543544067e-05	NC_032095.1	69078	69539	-	462
CAALFM_C204440WA	0.745401	0.0398451	0.097161	NC_032090.1	928957	929604	+	648
ZCF16	0.745244	0.000538706	0.0031949	NC_032091.1	836183	839419	-	3237
MUM2	0.743799	0.000512777	0.00307068	NC_032093.1	1175166	1175846	-	681
ZCF26	0.743435	0.00371924	0.01534	NC_032092.1	432066	434558	-	2493
CAALFM_CR00600CA	0.742298	0.00159518	0.00782604	NC_032096.1	141503	143776	-	2274
CAALFM_C301950CA	0.74201	2.40016266818959e-05	0.000219433	NC_032091.1	428436	429026	-	591
APG7	0.741886	7.86944229210936e-06	8.08277739663926e-05	NC_032096.1	1445416	1447335	+	1920
CAALFM_C107840WA	0.740091	0.000398527	0.00250418	NC_032089.1	1707470	1708372	+	903
CAALFM_C203570CA	0.739036	0.000290225	0.00191885	NC_032090.1	756676	757386	-	711
CAALFM_C403580WA	0.738199	2.85427131399063e-05	0.00025564	NC_032092.1	765642	766715	+	1074
CAALFM_C113000WA	0.738018	0.00118801	0.00616207	NC_032089.1	2831214	2831305	+	92
CYT2	0.734685	0.00134463	0.00679384	NC_032092.1	422279	423034	+	756
DIE2	0.733292	1.79137788660087e-06	2.14756236132968e-05	NC_032091.1	1183239	1184501	+	1263
CAALFM_C201250WA	0.733273	0.00110407	0.00578509	NC_032090.1	211504	212085	+	582
RDN58	0.728914	0.0367882	0.091488	NC_032096.1	1893162	1893318	+	157
KGD2	0.728576	0.000163969	0.00118661	NC_032096.1	1609157	1610482	+	1326
CAALFM_C503150WA	0.728419	0.0013912	0.00699801	NC_032093.1	709951	711870	+	1920
CAALFM_C600900CA	0.728115	3.27199502738647e-06	3.67920316765609e-05	NC_032094.1	176941	177840	-	900
CAALFM_CR02470WA	0.7279	4.73573210772977e-06	5.14666335940579e-05	NC_032096.1	547329	547457	+	129
PRC3	0.727455	0.00902354	0.0304008	NC_032089.1	1206048	1207700	-	1653
PRC2	0.726846	0.0448558	0.106104	NC_032093.1	322718	324214	+	1497
CAALFM_C603950CA	0.726789	2.46780261546608e-06	2.85302058470957e-05	NC_032094.1	855600	856616	-	1017
CAALFM_C303190CA	0.723079	0.00256494	0.0115676	NC_032091.1	676936	678345	-	1410
TPO4	0.721237	0.00491309	0.0189571	NC_032096.1	888806	890914	-	2109
CAALFM_CR05760CA	0.719114	2.24587762530622e-06	2.6310072104823e-05	NC_032096.1	1221035	1222030	-	996
CAALFM_C108780WA	0.718743	0.0346866	0.0870981	NC_032089.1	1912020	1913675	+	1656
CAALFM_CR09040WA	0.718677	3.27769142316794e-05	0.000287708	NC_032096.1	1931725	1932549	+	825
CAALFM_CR00160CA	0.716602	4.83248832300687e-07	6.39008434471424e-06	NC_032096.1	40843	41283	-	441
CAALFM_C204340CA	0.716515	0.00010298	0.000784377	NC_032090.1	907655	908230	-	576
CAALFM_C307760CA	0.71628	0.00845805	0.0289547	NC_032091.1	1766636	1767562	-	927
CAALFM_C503870CA	0.714808	0.023111	0.0627082	NC_032093.1	847034	847642	-	609
POT1-2	0.714712	1.5518053801965e-08	2.82071526630409e-07	NC_032090.1	133183	134364	+	1182
SRD1	0.714117	6.58591876460547e-07	8.59797276006332e-06	NC_032090.1	374511	376388	-	1878
CAALFM_C113590WA	0.71289	0.0342264	0.086259	NC_032089.1	2984915	2986141	+	1227
KNS1	0.712652	0.00513028	0.0196231	NC_032089.1	2952022	2954022	+	2001
CAALFM_C104910CA	0.712086	0.00546175	0.020711	NC_032089.1	1020126	1021085	-	960
CAALFM_C306050CA	0.710499	2.00535452769814e-13	7.92115038440766e-12	NC_032091.1	1375404	1376279	-	876
CAALFM_C111580WA	0.708225	0.00181572	0.00867996	NC_032089.1	2541281	2541658	+	378
CAALFM_CR04490CA	0.707439	2.11042383058735e-07	2.99641282121642e-06	NC_032096.1	990786	991736	-	951
CAALFM_C703780CA	0.707091	0.00408557	0.0165409	NC_032095.1	838198	839559	-	1362
GWT1	0.705738	1.9764072426594e-08	3.51983278302521e-07	NC_032090.1	1170270	1171727	-	1458
VMA22	0.704541	0.000524552	0.00311997	NC_032096.1	2067865	2068431	+	567
AIP2	0.703687	0.00441182	0.017472	NC_032091.1	641788	643371	+	1584
HSX11	0.703543	5.71015649261368e-05	0.000474205	NC_032092.1	394832	396466	-	1635
COX15	0.703231	0.00022543	0.0015538	NC_032094.1	124508	125947	-	1440
MDH1-3	0.70237	0.00031899	0.00207563	NC_032090.1	2166474	2167502	+	1029
CAALFM_C104600CA	0.701589	9.68742169911707e-14	3.97959283399729e-12	NC_032089.1	947537	948574	-	1038
ZCF20	0.701028	0.00260147	0.0116669	NC_032093.1	333128	336385	-	3258
BMT7	0.700087	0.0176395	0.0512653	NC_032091.1	728899	730854	-	1956
CAALFM_C402040WA	0.699204	6.58424438416324e-05	0.000534547	NC_032092.1	408951	410384	+	1434
CAALFM_CR05770WA	0.697312	0.0044483	0.0175595	NC_032096.1	1222388	1223902	+	1515
CAALFM_C104030WA	0.696892	7.53188676641372e-10	1.76469529485328e-08	NC_032089.1	846649	848745	+	2097
CAALFM_C202670CA	0.693766	8.68342438096384e-11	2.31633164655841e-09	NC_032090.1	536947	537440	-	494
CAALFM_C205820WA	0.692249	0.0112855	0.0361253	NC_032090.1	1191654	1193099	+	1446
HGT3	0.687076	0.000668984	0.00382046	NC_032096.1	860662	862605	+	1944
CAALFM_CR10760CA	0.685818	0.000116669	0.000871293	NC_032096.1	2273274	2273660	-	387
PTP2	0.685662	9.98239914165337e-05	0.000765069	NC_032092.1	826096	828363	+	2268
CAALFM_C307430WA	0.684601	0.00349642	0.0146365	NC_032091.1	1700498	1701494	+	930
CAALFM_C108730WA	0.684401	1.18736678062764e-10	3.08715362963186e-09	NC_032089.1	1902971	1904146	+	1176
CAALFM_C109000WA	0.684247	3.93064310349179e-06	4.35622712297058e-05	NC_032089.1	1960295	1961950	+	1656
CAALFM_C304920CA	0.681634	0.0209023	0.0583596	NC_032091.1	1059572	1060321	-	750
CAALFM_C304170WA	0.680499	0.00199065	0.00938513	NC_032091.1	869575	869979	+	405
CAALFM_C200630CA	0.680122	0.00708959	0.0252959	NC_032090.1	99682	100710	-	1029
VTC4	0.679754	0.00317854	0.013545	NC_032092.1	704421	706550	-	2130
CAALFM_C109130WA	0.677187	0.000304522	0.00199624	NC_032089.1	1996613	1998733	+	2121
CAALFM_C404300CA	0.676273	0.000179573	0.00127187	NC_032092.1	918145	918480	-	336
RAD18	0.674279	6.56118998686366e-09	1.28758129614821e-07	NC_032094.1	372715	373851	+	1137
CAALFM_C701600WA	0.674125	2.97330420825255e-10	7.32860021250089e-09	NC_032095.1	345794	346918	+	1125
HAP42	0.674073	0.000866655	0.00473853	NC_032090.1	306372	308888	-	2517
CAALFM_C207720CA	0.673911	7.16825517379212e-05	0.000573647	NC_032090.1	1572155	1574203	-	2049
CAALFM_C203950WA	0.673665	5.24595895585411e-08	8.39625950285013e-07	NC_032090.1	830390	831187	+	798
HAP3	0.673479	0.0180794	0.0523031	NC_032092.1	287625	288733	+	990
CAALFM_CR03260WA	0.673201	0.00175868	0.00847303	NC_032096.1	731819	732900	+	1017
IHD2	0.671534	0.000127447	0.000943904	NC_032089.1	167077	167823	+	747
KIS2	0.670416	1.25082243108244e-05	0.000123124	NC_032089.1	2987589	2989826	-	2238
CAALFM_C200290WA	0.668437	0.0388562	0.0952395	NC_032090.1	36538	37167	+	630
CAALFM_C100830WA	0.666217	4.14485825479871e-08	6.7567768693306e-07	NC_032089.1	158725	160524	+	1800
ARL3	0.664924	0.00080118	0.00442372	NC_032089.1	2454869	2455636	+	768
CAALFM_C701610WA	0.664686	6.19502854100114e-08	9.81330742150361e-07	NC_032095.1	347245	347582	+	267
MSK1	0.6643	9.15267122084531e-08	1.40295423041912e-06	NC_032095.1	402404	404011	+	1608
CAALFM_C113950CA	0.663878	0.0212444	0.0590462	NC_032089.1	3075627	3076121	-	495
CAALFM_CR03350CA	0.660063	1.50928560519872e-10	3.82725016429405e-09	NC_032096.1	746467	748209	-	1743
CAALFM_C202180WA	0.659905	1.94143206793764e-07	2.77494008422044e-06	NC_032090.1	427326	429101	+	1776
CAALFM_C405850CA	0.659768	0.0102988	0.0335952	NC_032092.1	1293694	1294932	-	1239
SFU1	0.659599	0.000330219	0.00213292	NC_032089.1	2195272	2196825	+	1554
CAALFM_C203970WA	0.658123	0.00385284	0.015754	NC_032090.1	832702	833439	+	657
CAALFM_C111890WA	0.656921	0.0138882	0.0424921	NC_032089.1	2603042	2604070	+	1029
CAALFM_C602760WA	0.654376	0.0140907	0.0429411	NC_032094.1	569269	569946	+	678
CAALFM_C700920CA	0.65316	1.38215469828938e-06	1.69320820096604e-05	NC_032095.1	191453	192481	-	1029
CAALFM_C209860CA	0.653099	0.00126311	0.00645382	NC_032090.1	2015889	2017409	-	1521
CAALFM_CR07110CA	0.65113	0.00376684	0.0154845	NC_032096.1	1550708	1552915	-	2208
CAALFM_C300620CA	0.651051	2.7285495304933e-08	4.70961406355735e-07	NC_032091.1	98473	98888	-	354
MSM1	0.649074	2.79540750072794e-08	4.81153659762167e-07	NC_032093.1	1010220	1011953	-	1734
PIN3	0.648966	5.92607411824939e-12	1.90189941232566e-10	NC_032091.1	1045564	1046421	+	858
CAALFM_CR06290CA	0.648947	7.43702139521081e-05	0.000592845	NC_032096.1	1335351	1336430	-	1080
CAALFM_C110520WA	0.647295	0.00488985	0.0188911	NC_032089.1	2327281	2329134	+	1854
CAALFM_C210060CA	0.646924	0.000706791	0.00399198	NC_032090.1	2062293	2063261	-	969
AVT7	0.64561	2.16453085021355e-11	6.35365185033076e-10	NC_032090.1	672719	674041	+	1323
CAALFM_C100460WA	0.644042	6.74697211542358e-06	7.08259662269849e-05	NC_032089.1	73580	73900	+	321
GLO1	0.643911	0.000107572	0.000814322	NC_032089.1	78641	79669	-	1029
CAALFM_CR09070CA	0.643188	2.6626679652045e-07	3.72048979627894e-06	NC_032096.1	1936663	1938141	-	1479
HEM14	0.642961	0.00523127	0.0199722	NC_032089.1	1931304	1932899	+	1596
CAALFM_C303920WA	0.641401	8.93180269801798e-05	0.000692299	NC_032091.1	819467	819682	+	216
FRE3	0.64095	0.00408327	0.0165409	NC_032092.1	1291227	1293410	+	2184
LYP1	0.640465	0.000741886	0.00414461	NC_032096.1	1084330	1085919	+	1590
EXG2	0.639656	0.00327869	0.0138759	NC_032089.1	550937	552376	-	1440
CAALFM_C106830WA	0.638697	0.0176631	0.0512912	NC_032089.1	1456981	1457044	+	64
CAALFM_C204160WA	0.638614	1.75036006233249e-05	0.000166704	NC_032090.1	875525	876382	+	858
CAALFM_CR06770CA	0.637479	0.000258129	0.00174983	NC_032096.1	1453898	1454575	-	678
CAALFM_C207800WA	0.636307	0.000173268	0.00124004	NC_032090.1	1590890	1591228	+	339
CAALFM_C206040CA	0.634703	0.000112411	0.000844727	NC_032090.1	1236216	1237487	-	1272
CAALFM_C209870WA	0.633298	0.000841083	0.00461099	NC_032090.1	2018704	2019741	+	1038
CAALFM_C110310WA	0.631391	0.0103851	0.0338062	NC_032089.1	2279973	2281007	+	1035
CAALFM_C207140WA	0.630571	1.21616257331802e-05	0.000120096	NC_032090.1	1457732	1458469	+	738
OYE23	0.629835	1.37231707829246e-05	0.000134226	NC_032094.1	304773	305993	+	1221
PGA4	0.629779	3.48536000343948e-07	4.73057011920575e-06	NC_032093.1	1165900	1167255	-	1356
CAALFM_C700590WA	0.629188	9.58012152977072e-07	1.20474916053974e-05	NC_032095.1	96928	97902	+	975
CAALFM_C601750CA	0.627925	0.00455397	0.017885	NC_032094.1	368561	369448	-	888
YAH1	0.627484	7.44702880317782e-05	0.000592876	NC_032091.1	716811	717320	-	510
HOS1	0.627225	0.000503143	0.00303646	NC_032092.1	1333108	1334418	-	1311
CAALFM_C300400CA	0.626549	0.0122702	0.0387539	NC_032091.1	56493	59342	-	2850
CAALFM_C205590CA	0.626151	0.00081676	0.00449205	NC_032090.1	1139195	1140115	-	921
GIT2	0.625867	7.94962883744873e-06	8.15068434215625e-05	NC_032093.1	206335	207939	-	1605
PRO3	0.623986	0.000562468	0.00331351	NC_032092.1	35411	36235	-	825
SHY1	0.623964	1.50794635153016e-06	1.83635680200175e-05	NC_032089.1	2140691	2141770	-	1080
CAALFM_CR03220CA	0.621258	0.000598188	0.00346758	NC_032096.1	722592	723932	-	1341
CAALFM_C502990WA	0.620531	0.0331202	0.0840555	NC_032093.1	660366	660920	+	555
CAALFM_C400710WA	0.620238	2.36710776400792e-06	2.75366870558443e-05	NC_032092.1	121067	123004	+	1938
CAALFM_C110250CA	0.620005	0.0047155	0.0184021	NC_032089.1	2264987	2265808	-	822
NAM2	0.619287	3.33366175230124e-05	0.000292205	NC_032094.1	727787	730372	-	2586
CAALFM_C305760WA	0.618197	7.83705240322956e-06	8.0755713894148e-05	NC_032091.1	1289599	1290645	+	1047
FGR43	0.617773	1.50420960986645e-05	0.000145281	NC_032089.1	2036746	2038410	+	1665
CAALFM_C502390CA	0.617465	7.68019280679855e-06	7.95384001268784e-05	NC_032093.1	531715	532662	-	948
DFG10	0.616987	0.000108912	0.000823456	NC_032090.1	1822232	1823080	-	849
CAALFM_C102030CA	0.616451	0.0056507	0.0212261	NC_032089.1	417078	417521	-	444
CAALFM_C101610CA	0.616003	0.0433823	0.103613	NC_032089.1	324887	325940	-	876
CAALFM_C107470CA	0.613801	6.13620684472093e-05	0.000502142	NC_032089.1	1617098	1619065	-	1968
CAALFM_C102470WA	0.613147	0.000171347	0.00122772	NC_032089.1	522615	523085	+	471
CAALFM_C109780CA	0.612651	0.00732264	0.0259621	NC_032089.1	2142636	2144831	-	2196
MRPL37	0.612564	5.41093748932084e-11	1.48849092898192e-09	NC_032089.1	1015097	1015459	-	363
CAALFM_C404980WA	0.61201	0.000523903	0.00311912	NC_032092.1	1063814	1065475	+	1662
CAALFM_C406130WA	0.610023	0.012293	0.0387665	NC_032092.1	1364530	1376010	+	11481
CAALFM_C704240CA	0.608633	0.0227322	0.0619806	NC_032095.1	924629	926377	-	1749
ERG28	0.607991	7.7022352649922e-06	7.96328417833589e-05	NC_032090.1	176492	176908	-	417
FRP1	0.606929	0.0127656	0.0399415	NC_032092.1	15792	17456	-	1665
GPR1	0.606114	0.00208496	0.00974033	NC_032093.1	280816	283287	+	2472
CAALFM_CR00130CA	0.602889	0.00116217	0.00604838	NC_032096.1	33075	34247	-	1173
CAALFM_C101210WA	0.602789	1.54125887330424e-08	2.8098334844085e-07	NC_032089.1	245206	246453	+	1248
CAALFM_CR03780CA	0.601353	0.00486343	0.0188481	NC_032096.1	841232	841969	-	738
CAALFM_C111570WA	0.601157	0.0392595	0.0959609	NC_032089.1	2540442	2541055	+	534
CAALFM_C207240CA	0.600853	0.00224958	0.0103485	NC_032090.1	1476788	1478290	-	1503
CAALFM_C112710CA	0.600421	0.00064293	0.00368191	NC_032089.1	2770318	2771721	-	1404
STN1	0.600359	0.0332077	0.0841736	NC_032090.1	1710326	1712089	-	1764
CAALFM_CR08670CA	0.598692	0.0213955	0.0593336	NC_032096.1	1871583	1872386	-	804
CAALFM_C103930WA	0.598454	9.09316495087449e-10	2.11441820480334e-08	NC_032089.1	830273	831781	+	1509
CAALFM_C503080CA	0.598184	0.016624	0.0489427	NC_032093.1	684022	686037	-	2016
CAALFM_C104220CA	0.596489	6.08423230512375e-07	7.97681690727076e-06	NC_032089.1	878742	879311	-	570
CAALFM_CR05860WA	0.595214	0.00016589	0.00119697	NC_032096.1	1233738	1234418	+	681
CAALFM_C504620CA	0.59512	2.4288213019825e-06	2.81323249301056e-05	NC_032093.1	1003656	1004540	-	885
CAALFM_C501140CA	0.595082	7.37239914623538e-07	9.54384948300471e-06	NC_032093.1	262791	265052	-	2262
HSP78	0.591117	0.00829847	0.0285353	NC_032090.1	707074	709512	-	2439
CAALFM_C601980CA	0.590931	0.000111187	0.000838598	NC_032094.1	403985	404632	-	648
HMS1	0.590626	0.00105988	0.00559314	NC_032093.1	151171	153228	-	2058
CAALFM_C104120CA	0.589652	0.00886397	0.0299286	NC_032089.1	863013	864074	-	1062
CAALFM_CR09340WA	0.589545	0.000297584	0.00195909	NC_032096.1	1981012	1981515	+	504
CAALFM_C305990CA	0.586743	0.00327296	0.0138707	NC_032091.1	1349838	1352354	-	2517
INO4	0.58604	0.000168381	0.0012121	NC_032090.1	809042	809518	-	393
CAALFM_C107830CA	0.5848	0.00117389	0.00610424	NC_032089.1	1706353	1707135	-	783
ZCF29	0.583805	2.65385565231637e-05	0.00023908	NC_032095.1	697006	700323	-	3318
CAALFM_C306140WA	0.583688	0.0131164	0.0407464	NC_032091.1	1397002	1398207	+	1206
CAALFM_CR06630WA	0.583494	0.00412637	0.0166514	NC_032096.1	1424337	1424474	+	138
VAM3	0.58327	0.000449461	0.00276129	NC_032091.1	899511	900371	+	861
CAALFM_C103170CA	0.580803	0.000650772	0.00372336	NC_032089.1	658804	660771	-	1968
LSC2	0.580397	2.08961650936951e-12	7.23213120080114e-11	NC_032096.1	1451389	1453027	-	1248
ZCF22	0.580389	0.0163973	0.0484374	NC_032093.1	535546	537645	+	2100
CAALFM_C201720CA	0.579907	0.000330034	0.00213292	NC_032090.1	310184	310579	-	396
CAALFM_CR03400WA	0.578149	8.91643116511345e-09	1.72235262819527e-07	NC_032096.1	753492	756413	+	2922
CAALFM_C306550CA	0.577695	0.0428508	0.102503	NC_032091.1	1493769	1494794	-	1026
LYS142	0.577124	0.00799727	0.0277161	NC_032089.1	2020180	2022249	+	2070
GCA2	0.576617	0.0499783	0.115164	NC_032089.1	2332801	2335641	-	2841
CAALFM_C203560CA	0.57645	1.37530525654997e-08	2.52974059428684e-07	NC_032090.1	755206	756342	-	1137
CAALFM_CR07320CA	0.576247	2.99903774053893e-06	3.38462830717965e-05	NC_032096.1	1594104	1595033	-	930
MCU1	0.57611	0.0166515	0.0489768	NC_032089.1	2963189	2964004	-	816
CAALFM_C703040WA	0.576019	0.00945366	0.0315737	NC_032095.1	658745	659356	+	612
PIM1	0.575645	0.000227064	0.00155809	NC_032096.1	963533	966769	+	3237
CAALFM_C200640WA	0.575532	0.000186772	0.0013138	NC_032090.1	101391	104714	+	3324
CAALFM_C103120WA	0.574586	5.08084989595587e-07	6.70411071924627e-06	NC_032089.1	651902	653134	+	1233
ARH2	0.574552	0.00103193	0.00546753	NC_032090.1	1023076	1023824	-	749
PGM2	0.573475	0.021639	0.0597399	NC_032096.1	644421	646103	+	1683
CAALFM_C105790WA	0.57292	0.000208865	0.00144935	NC_032089.1	1210686	1210895	+	210
CYC3	0.571998	0.0327054	0.0831407	NC_032093.1	261873	262667	+	795
NAR1	0.571716	0.0135542	0.0417604	NC_032089.1	1962465	1964288	+	1824
SSP96	0.570575	0.000399075	0.00250418	NC_032095.1	671607	672854	-	1248
BUL4	0.570523	0.000547433	0.00324354	NC_032089.1	2659187	2661355	+	2169
CAALFM_C100580WA	0.570469	0.00144978	0.00723952	NC_032089.1	93970	94899	+	930
CAALFM_C306990WA	0.568255	7.88488761133912e-05	0.000622906	NC_032091.1	1599406	1600539	+	1134
CAALFM_C307120WA	0.566716	0.0136698	0.0419941	NC_032091.1	1632270	1633007	+	738
CAF16	0.565492	0.012841	0.0400842	NC_032089.1	1854820	1855782	+	963
CAALFM_C401290WA	0.565432	0.0238184	0.0642033	NC_032092.1	258895	261285	+	2391
CRP1	0.563359	0.0211146	0.0587926	NC_032089.1	2030997	2034590	+	3594
CAALFM_C502060WA	0.562431	1.16970987822931e-05	0.00011588	NC_032093.1	463382	464368	+	987
CAALFM_C106750WA	0.56204	0.0140082	0.0427955	NC_032089.1	1442282	1442668	+	387
CAALFM_C703880CA	0.561415	0.000183227	0.00129034	NC_032095.1	856037	856963	-	927
CAALFM_C502680WA	0.560287	0.015281	0.0457596	NC_032093.1	604742	605716	+	975
CAALFM_C405820WA	0.559544	0.0203424	0.0573159	NC_032092.1	1290067	1290333	+	267
CAALFM_C113060CA	0.558871	1.33834950908023e-05	0.000131111	NC_032089.1	2840957	2843242	-	2286
CAALFM_C600910CA	0.557783	0.0104541	0.0339759	NC_032094.1	178343	181033	-	2691
AGO1	0.55748	0.0101468	0.0332264	NC_032092.1	1407066	1409819	+	2754
MGE1	0.557382	0.000862069	0.00471764	NC_032096.1	330749	331477	+	729
PHO15	0.557212	0.00716021	0.0254889	NC_032089.1	1551710	1552636	+	927
CAALFM_C603310WA	0.556769	0.000719044	0.00403897	NC_032094.1	693653	695770	+	2118
MRP8	0.554511	4.48656837087013e-07	6.0100509350656e-06	NC_032092.1	949398	950015	+	618
CAALFM_C105270CA	0.554167	5.77580422236429e-09	1.14808082639383e-07	NC_032089.1	1108146	1108865	-	720
CAALFM_CR08050CA	0.554091	9.8697694333321e-06	9.87297390392734e-05	NC_032096.1	1756914	1757813	-	900
TAZ1	0.553356	0.00274022	0.0121915	NC_032090.1	1904445	1905677	+	1233
CAALFM_C109620CA	0.552874	0.000133206	0.000980663	NC_032089.1	2118745	2119209	-	465
CAALFM_C602370CA	0.552475	5.69864836254194e-06	6.09636652951101e-05	NC_032094.1	494226	495677	-	1452
CAALFM_C208960CA	0.552286	0.00224726	0.0103485	NC_032090.1	1820603	1821982	-	1380
IFG3	0.550891	0.00870884	0.0295832	NC_032093.1	80483	81598	-	1044
TES15	0.549349	0.0413025	0.0997572	NC_032090.1	1214551	1215612	-	1062
CAALFM_C600700CA	0.547562	0.000176276	0.00125284	NC_032094.1	121065	121958	-	894
CAALFM_C103140WA	0.547359	0.000164069	0.00118661	NC_032089.1	655798	656274	+	477
CAALFM_C100920WA	0.546992	4.61022523105959e-07	6.12245859348905e-06	NC_032089.1	181403	185239	+	3837
CAALFM_C104970WA	0.546828	3.01972436933888e-07	4.15346909907728e-06	NC_032089.1	1036804	1040895	+	4092
CAALFM_CR10000CA	0.546542	0.00338102	0.0142551	NC_032096.1	2144187	2144645	-	393
DCK2	0.546012	6.33274821982911e-05	0.000516169	NC_032090.1	841309	846615	-	5307
DAO1	0.545917	0.0276369	0.0723136	NC_032089.1	758553	759638	-	1086
CAALFM_C209550CA	0.544609	0.0140869	0.0429411	NC_032090.1	1953891	1954005	-	115
CAALFM_C500030WA	0.544592	1.98970797234491e-05	0.000185766	NC_032093.1	3999	4808	+	810
CAALFM_C402510WA	0.544483	6.04966343321205e-05	0.000497181	NC_032092.1	512431	513978	+	1548
CIRT4B	0.544243	2.77254014547685e-06	3.15210191447017e-05	NC_032096.1	641816	643483	+	1668
CAALFM_C701910CA	0.543902	0.0444689	0.105472	NC_032095.1	408386	409249	-	864
CAALFM_C500100CA	0.543775	0.00158745	0.00780677	NC_032093.1	11839	12441	-	603
CAALFM_CR10020CA	0.543486	0.000377686	0.00239919	NC_032096.1	2146647	2147423	-	777
CAALFM_CR09700WA	0.543231	0.0429005	0.102582	NC_032096.1	2063617	2065386	+	1770
CAALFM_C109340CA	0.541988	0.00517116	0.0197549	NC_032089.1	2055982	2059482	-	3501
IST1	0.541318	0.000901536	0.00489882	NC_032091.1	77128	77889	-	762
CAALFM_C700460WA	0.541179	0.00481393	0.0186834	NC_032095.1	75620	76342	+	723
LPD1	0.541092	1.4772067607939e-06	1.80248476435881e-05	NC_032096.1	1606023	1607498	-	1476
CAALFM_C406740CA	0.538734	8.69971073114588e-07	1.11219123496516e-05	NC_032092.1	1500722	1502503	-	1782
CAALFM_C600390WA	0.538274	0.00268064	0.0119696	NC_032094.1	67494	68984	+	1491
CAALFM_C209710CA	0.538245	0.0393247	0.0960439	NC_032090.1	1983621	1985015	-	1395
CAALFM_C302340WA	0.537965	0.0172117	0.0503602	NC_032091.1	511298	512449	+	1152
CAALFM_C302720WA	0.537816	0.00047911	0.00292594	NC_032091.1	590432	591784	+	1353
MGM101	0.537785	0.000168095	0.00121146	NC_032089.1	554577	555404	-	828
CAALFM_C204790CA	0.537721	2.62028672089326e-07	3.66959244866916e-06	NC_032090.1	1004405	1005511	-	1107
LYS9	0.536596	0.0207866	0.0581783	NC_032091.1	1504006	1505340	+	1335
CAALFM_C402690WA	0.536344	0.00207685	0.00972013	NC_032092.1	553837	555657	+	1821
CAALFM_C602460CA	0.535527	0.000275195	0.00184121	NC_032094.1	509769	510749	-	981
CAALFM_C500750CA	0.535049	0.00273508	0.0121774	NC_032093.1	176142	178124	-	1983
ARF3	0.533902	5.44935314912506e-09	1.09377570374295e-07	NC_032091.1	315066	315707	+	528
CAALFM_C104150CA	0.533879	0.00420684	0.0168547	NC_032089.1	868503	869087	-	585
HSP60	0.53386	1.21431865277354e-06	1.49353922921967e-05	NC_032096.1	1386423	1388123	-	1701
CAALFM_C301090WA	0.533853	0.00711966	0.0253885	NC_032091.1	221731	221955	+	225
CAALFM_C602110WA	0.533734	0.00190046	0.00900823	NC_032094.1	436350	437441	+	1092
MSW1	0.533334	0.00294841	0.012931	NC_032093.1	621344	622543	+	1200
CAALFM_C302270WA	0.532097	0.0375949	0.0930361	NC_032091.1	492474	492698	+	225
LPI9	0.531768	0.00795998	0.0276335	NC_032095.1	380242	384336	+	4095
TOM6	0.53116	2.03081011882232e-06	2.40189096970886e-05	NC_032091.1	435718	435888	-	171
CAALFM_C600920WA	0.530785	0.0202015	0.0570185	NC_032094.1	182690	183145	+	456
CAALFM_C100510WA	0.529766	8.07011479162691e-07	1.0360009863751e-05	NC_032089.1	80124	81053	+	930
PPE1	0.528949	5.3940302881897e-05	0.00045038	NC_032090.1	271716	272798	+	1083
CAALFM_C208700CA	0.527939	0.0188917	0.0541192	NC_032090.1	1769650	1770171	-	522
CAALFM_C112120WA	0.527763	0.000489135	0.00297537	NC_032089.1	2648544	2650742	+	2199
PEP1	0.526486	3.83981604932151e-05	0.000331386	NC_032089.1	2723178	2727197	+	4020
ISC1	0.5261	0.022219	0.0610132	NC_032096.1	1230747	1232063	-	1317
CAALFM_C406040WA	0.524044	0.00456238	0.0179066	NC_032092.1	1339119	1340288	+	1170
TUF1	0.523608	7.0021755174824e-08	1.10069912088588e-06	NC_032089.1	95214	96494	+	1281
HRT2	0.522953	0.00302485	0.0131261	NC_032092.1	334947	336305	-	1359
CAALFM_C114090WA	0.522703	0.00797992	0.0276715	NC_032089.1	3104890	3105271	+	321
CAALFM_C112280CA	0.522515	0.00147962	0.00737614	NC_032089.1	2679385	2680083	-	699
CAALFM_CR05150WA	0.521831	0.000448857	0.00276034	NC_032096.1	1115354	1115629	+	276
CAALFM_C107810CA	0.521606	0.0179698	0.0520837	NC_032089.1	1702555	1704825	-	2271
SCT2	0.521361	0.00920631	0.0308983	NC_032090.1	577820	579976	+	2157
FTH1	0.519621	0.00986938	0.0325702	NC_032089.1	2072063	2073337	-	1275
CAALFM_C104560WA	0.519026	0.00354321	0.0148223	NC_032089.1	940013	941746	+	1734
CAALFM_C306880WA	0.51787	0.00825323	0.0284273	NC_032091.1	1576153	1576956	+	804
CAALFM_C203760CA	0.516991	0.00556017	0.0209972	NC_032090.1	792275	795163	-	2889
CAALFM_C208620WA	0.516522	0.000174487	0.00124396	NC_032090.1	1753778	1755259	+	1482
CAALFM_C305420WA	0.515822	1.39342907563475e-05	0.000136075	NC_032091.1	1205701	1207458	+	1758
HGT18	0.515231	0.0153965	0.0460326	NC_032096.1	693874	695364	-	1491
EBP7	0.515179	0.0183974	0.0529742	NC_032090.1	575277	576455	-	1179
CAALFM_C114330WA	0.515029	0.00581457	0.0216987	NC_032089.1	3157023	3158294	+	1272
CAALFM_C201570WA	0.513922	0.021947	0.0604278	NC_032090.1	282280	282825	+	546
CAALFM_C501960CA	0.513508	0.00438952	0.0174505	NC_032093.1	438134	440017	-	1884
CAALFM_C404990CA	0.512335	0.0331406	0.0840727	NC_032092.1	1065570	1066970	-	1401
ECM25	0.512186	0.000270986	0.00182294	NC_032089.1	2902523	2904391	+	1869
CAALFM_CR02960WA	0.512175	0.00222631	0.0102838	NC_032096.1	681670	682533	+	864
GYP1	0.51168	0.0117364	0.0372677	NC_032092.1	1009525	1011219	+	1695
CAALFM_C204180CA	0.510971	8.00842865253554e-05	0.000631856	NC_032090.1	877101	878081	-	981
CAALFM_CR05540CA	0.510833	0.00278942	0.0123569	NC_032096.1	1179301	1181166	-	1866
UBC8	0.510542	0.0293197	0.0758791	NC_032089.1	380212	380784	-	573
CAALFM_C500090CA	0.509287	1.88093093610644e-07	2.72072686110045e-06	NC_032093.1	11157	11819	-	663
CAALFM_C604470CA	0.508866	5.47042718552284e-05	0.000455524	NC_032094.1	992873	995203	-	2331
RIB1	0.50856	0.000301022	0.00197961	NC_032096.1	686998	688026	-	1029
CAALFM_C203110WA	0.507944	0.0017632	0.00848814	NC_032090.1	628185	629063	+	879
YPT53	0.507918	4.78633601965797e-05	0.000403716	NC_032089.1	1123169	1123828	+	660
CAALFM_C104370CA	0.507609	3.36619801114435e-07	4.57892100323874e-06	NC_032089.1	905958	906560	-	603
MAS2	0.507138	7.93018414612468e-07	1.02016272877704e-05	NC_032093.1	360948	362516	+	1569
SKN7	0.506658	4.6234390910776e-05	0.000391879	NC_032093.1	40891	42570	+	1680
CAALFM_C301620WA	0.506266	0.0147406	0.0445692	NC_032091.1	354930	355490	+	561
CAALFM_C703380WA	0.506038	0.00275722	0.0122492	NC_032095.1	744358	744657	+	300
CAALFM_C303270WA	0.505286	0.00305568	0.0132227	NC_032091.1	693052	693507	+	456
PUF3	0.503758	1.81532963290394e-05	0.000172358	NC_032092.1	1171023	1173812	+	2790
LSC1	0.503551	1.2115322610254e-08	2.2418804181497e-07	NC_032089.1	342930	343901	-	972
CAALFM_C109980CA	0.503243	1.57917969496666e-05	0.000151808	NC_032089.1	2178865	2179779	-	915
DTD2	0.503131	7.844514567815e-08	1.2175793140271e-06	NC_032091.1	638810	639382	-	492
CAALFM_C206710WA	0.502161	0.00117726	0.00611657	NC_032090.1	1374467	1375636	+	1170
CAALFM_C210630WA	0.502062	0.00651449	0.0236453	NC_032090.1	2190690	2192378	+	1689
CAALFM_C701440WA	0.502059	0.0449688	0.10628	NC_032095.1	302675	303043	+	369
CAALFM_C404620CA	0.501966	0.0274593	0.0720323	NC_032092.1	996059	997609	-	1551
CAALFM_CR07190WA	0.501409	1.65445357584561e-06	1.99896920281581e-05	NC_032096.1	1566214	1568853	+	2640
CAALFM_C504410CA	0.501361	0.000101125	0.000772158	NC_032093.1	973063	974205	-	1143
MRS2	0.50111	0.000725504	0.00406784	NC_032096.1	428526	429932	-	1407
CAALFM_CR04680CA	0.498362	0.00123408	0.00633698	NC_032096.1	1019056	1019358	-	303
VPS22	0.498298	0.00753358	0.026542	NC_032093.1	358644	359429	-	786
CAALFM_C404250WA	0.497979	0.000954141	0.00513038	NC_032092.1	908843	910558	+	1716
CAALFM_CR03660CA	0.497909	0.00616701	0.0226737	NC_032096.1	812990	814756	-	1767
CAALFM_C108630WA	0.497605	0.000784031	0.00434851	NC_032089.1	1887736	1889073	+	1338
CAALFM_C407220CA	0.496876	0.0229149	0.0623722	NC_032092.1	1590581	1593721	-	3141
CAALFM_C300310CA	0.496229	0.0143809	0.0436958	NC_032091.1	42951	43340	-	390
CAALFM_C602540CA	0.49622	0.00741001	0.0261815	NC_032094.1	522595	523275	-	681
CAALFM_C403410WA	0.496091	6.21780113876383e-07	8.13462645797509e-06	NC_032092.1	712320	713195	+	876
HNM1	0.495671	0.000103541	0.000786711	NC_032090.1	201446	203062	-	1617
CBP1	0.494553	0.0186918	0.0536465	NC_032096.1	1968719	1970188	-	1470
SOL3	0.494406	0.00691823	0.0248079	NC_032096.1	1440889	1441668	-	780
CAALFM_C701020CA	0.493929	0.00011436	0.000857286	NC_032095.1	214245	214766	-	522
CAALFM_CR02800CA	0.492549	0.000674403	0.00383879	NC_032096.1	638889	641339	-	2451
CAALFM_C210800WA	0.49219	0.0335691	0.084915	NC_032090.1	2216095	2216185	+	91
HIP1	0.491492	0.0233663	0.0633172	NC_032093.1	402802	404601	-	1800
CAALFM_CR08400CA	0.491398	6.83676330477784e-05	0.000549976	NC_032096.1	1813616	1813984	-	369
CAALFM_C406160WA	0.489629	0.00214811	0.00998239	NC_032092.1	1379310	1380818	+	1509
NAG6	0.488791	1.80937294116227e-07	2.62956510930234e-06	NC_032094.1	1016757	1019129	+	2373
PTC6	0.488774	0.00382886	0.0157015	NC_032096.1	1682501	1683802	-	1302
CAALFM_C105320CA	0.487863	5.28855106717888e-06	5.69721183146089e-05	NC_032089.1	1116245	1117987	-	1743
PET100	0.487832	0.000225734	0.00155416	NC_032089.1	2174942	2175366	+	324
MSS51	0.486628	3.37271916249682e-05	0.000294372	NC_032096.1	2144900	2146207	-	1308
CAALFM_C403200CA	0.485899	0.000586214	0.00341422	NC_032092.1	672797	673672	-	876
CAALFM_CR00750CA	0.485763	0.00121679	0.00625866	NC_032096.1	175807	177243	-	1437
CAALFM_C400320CA	0.485285	0.0098128	0.0324739	NC_032092.1	49530	50508	-	909
CAALFM_C400690CA	0.483821	0.00392612	0.0159886	NC_032092.1	117577	119166	-	1590
SGE1	0.483796	0.00540186	0.0205217	NC_032093.1	286734	288617	+	1884
NAG1	0.483594	0.000404723	0.00253445	NC_032094.1	1021000	1021746	-	747
SSU1	0.483309	0.0235762	0.0637455	NC_032096.1	1953918	1955363	-	1446
VPS20	0.480795	0.00040294	0.00252585	NC_032090.1	682113	682763	-	651
ZCF24	0.480626	0.000579007	0.00338826	NC_032089.1	414090	416273	-	2106
CAALFM_C303860WA	0.480064	0.00869578	0.0295551	NC_032091.1	807802	808329	+	528
CAALFM_C100980WA	0.47998	6.86139478892925e-05	0.000551237	NC_032089.1	198951	199220	+	270
CAALFM_C402460WA	0.479733	2.23787074129674e-06	2.626620858642e-05	NC_032092.1	497492	498130	+	639
CAALFM_CR00380WA	0.479412	8.90873438251527e-05	0.000692252	NC_032096.1	95282	96580	+	1299
ECM15	0.478801	0.0224913	0.0615416	NC_032091.1	1479207	1479679	-	339
CTA6	0.47874	0.00498278	0.019166	NC_032092.1	1562275	1562916	+	642
CAALFM_C702850WA	0.477653	0.000566409	0.00333354	NC_032095.1	614917	616851	+	1935
CAALFM_CR03410WA	0.47759	0.00019566	0.00136851	NC_032096.1	756742	757680	+	939
AFG1	0.477385	0.00175139	0.00845109	NC_032089.1	1923990	1926056	-	2067
CAALFM_C500580WA	0.477086	0.00222009	0.0102704	NC_032093.1	130820	132904	+	2085
AHP2	0.47699	0.0374033	0.0926736	NC_032095.1	520547	521104	+	558
CAALFM_C104190CA	0.476189	3.68769468345943e-05	0.0003196	NC_032089.1	872592	873764	-	1173
MRPL40	0.475382	6.83772789305507e-06	7.14136936898395e-05	NC_032096.1	904414	905430	-	1017
CAALFM_C114200WA	0.475303	0.00269489	0.0120159	NC_032089.1	3127604	3128596	+	993
BMT8	0.475098	0.00502597	0.019296	NC_032090.1	759431	761515	+	2085
CAALFM_C104340CA	0.474466	0.000243752	0.00166703	NC_032089.1	899992	900945	-	954
CAALFM_C112240CA	0.473779	0.0152231	0.0456545	NC_032089.1	2672727	2674139	-	1413
CAALFM_C404010WA	0.473731	0.0251282	0.0670014	NC_032092.1	858485	861013	+	2529
CAALFM_C602630CA	0.473376	0.000226952	0.00155809	NC_032094.1	534981	537278	-	2298
SPO72	0.472968	0.0140437	0.0428401	NC_032090.1	1225302	1230872	+	5571
IPK2	0.472918	0.00855984	0.0291897	NC_032090.1	1987847	1988899	-	1053
CAALFM_C503930CA	0.472764	0.0493623	0.114135	NC_032093.1	859535	861340	-	1806
KIP4	0.472222	0.0317925	0.0812547	NC_032089.1	2626511	2629225	-	2715
CAALFM_C701990CA	0.470583	0.0005096	0.0030576	NC_032095.1	429941	431671	-	1731
CAALFM_C305090CA	0.469735	0.00786968	0.0274437	NC_032091.1	1094445	1096175	-	1731
CAALFM_C300390WA	0.469191	0.00487339	0.0188748	NC_032091.1	55651	56463	+	813
YFH1	0.46911	0.00130415	0.00662505	NC_032092.1	927322	927855	-	534
MTM1	0.469066	0.00121071	0.00624301	NC_032089.1	1149114	1150163	+	1050
CWT1	0.468977	0.0008996	0.00489262	NC_032096.1	1177061	1178797	-	1737
CAALFM_C209790WA	0.468727	0.00260032	0.0116669	NC_032090.1	1999375	2000892	+	1518
CAALFM_C207680WA	0.468168	4.41144803479672e-06	4.81974162950663e-05	NC_032090.1	1568150	1569013	+	864
SNG4	0.467752	0.00779643	0.0272809	NC_032095.1	756765	758426	+	1662
VPS28	0.466801	0.0158916	0.0471695	NC_032090.1	1819068	1819814	-	747
CAALFM_C701590CA	0.466785	5.66354348628531e-06	6.06934868912871e-05	NC_032095.1	344244	345575	-	1332
CAALFM_C101460WA	0.465917	0.0212247	0.0590193	NC_032089.1	284639	287617	+	2979
CAALFM_C303380WA	0.465914	0.033433	0.0846054	NC_032091.1	714210	716651	+	2442
CAALFM_C113530WA	0.465514	0.000313279	0.00204494	NC_032089.1	2964319	2965876	+	1558
YKU80	0.464247	0.000977444	0.00523454	NC_032096.1	751411	753240	-	1830
CAALFM_C603780CA	0.463706	0.0154405	0.0461418	NC_032094.1	815053	816966	-	1914
SMP3	0.463355	0.0182493	0.0526463	NC_032090.1	618202	619698	-	1497
CAALFM_C201740CA	0.46293	0.00507797	0.0194472	NC_032090.1	311792	312133	-	342
ATG9	0.462467	0.0145701	0.0441619	NC_032091.1	1082115	1084973	-	2859
CAALFM_C200110WA	0.46187	0.000419905	0.00261623	NC_032090.1	14823	15446	+	624
ZCF38	0.461858	0.000344952	0.00221878	NC_032096.1	41616	43364	+	1749
PHB1	0.46104	0.000790723	0.00437775	NC_032091.1	785608	786459	-	852
CAALFM_C209670CA	0.461025	0.00146998	0.0073344	NC_032090.1	1978366	1979250	-	885
CAALFM_C108470WA	0.459713	0.00237074	0.0108291	NC_032089.1	1861221	1861655	+	435
CAALFM_C403810WA	0.459625	0.0202766	0.0571567	NC_032092.1	807342	809537	+	2196
RGD3	0.459438	0.000397886	0.00250418	NC_032096.1	1639406	1642045	+	2640
CAALFM_C700760CA	0.459287	0.0342225	0.086259	NC_032095.1	144060	144569	-	510
PHO114	0.458065	0.0118303	0.0375378	NC_032092.1	414417	415787	+	1371
SYS1	0.457971	0.000436548	0.00269811	NC_032095.1	940993	941499	-	507
CAALFM_CR08130WA	0.457178	0.000502747	0.00303646	NC_032096.1	1770028	1771158	+	1131
CAALFM_CR07760WA	0.456883	3.59038545047752e-05	0.000312485	NC_032096.1	1682063	1682338	+	276
CAALFM_C303740WA	0.456533	0.00106186	0.00559314	NC_032091.1	787084	787413	+	330
MDJ2	0.456294	0.00991152	0.0326778	NC_032090.1	1116605	1117036	-	432
DAO2	0.455865	0.00814718	0.0281239	NC_032092.1	708487	709644	-	1158
ISN1	0.455208	4.12883066439036e-05	0.000352869	NC_032089.1	334643	336025	+	1383
DFR1	0.454454	0.00559733	0.0210603	NC_032095.1	678065	678643	-	579
CAALFM_C101290CA	0.453686	0.00489554	0.0189012	NC_032089.1	255170	257443	-	2274
CAALFM_C109520CA	0.453485	0.00319913	0.013614	NC_032089.1	2094630	2095979	-	1350
CKS1	0.453436	1.98077412267461e-05	0.000185213	NC_032093.1	909565	909873	-	309
CAALFM_C112530CA	0.452999	0.0001431	0.001046	NC_032089.1	2736499	2737875	-	1377
CAALFM_CR05970CA	0.452584	6.43442304612037e-05	0.000523073	NC_032096.1	1249893	1251227	-	1335
CAALFM_C501440CA	0.452555	0.00187131	0.00889054	NC_032093.1	321017	322234	-	1218
DOS2	0.452233	0.0167559	0.0492603	NC_032089.1	3065854	3066933	+	1080
CAALFM_C202700CA	0.452008	0.000348121	0.00222985	NC_032090.1	539908	540801	-	894
CAALFM_C700120WA	0.451733	0.00177802	0.00854614	NC_032095.1	16744	17208	+	465
CAALFM_C206550WA	0.451689	0.0230388	0.0625672	NC_032090.1	1330846	1331601	+	756
CAALFM_C703240WA	0.45161	0.0040366	0.0163857	NC_032095.1	703277	705439	+	2163
CAALFM_C300450CA	0.450574	2.05538377236138e-05	0.000191608	NC_032091.1	63988	65094	-	1107
HPC2	0.450327	0.00115819	0.00603275	NC_032089.1	3078503	3080161	-	1659
CPH1	0.450272	0.000755388	0.00420859	NC_032089.1	1590522	1592492	-	1971
CAALFM_C111150WA	0.449708	0.00957264	0.0319192	NC_032089.1	2451373	2452068	+	696
CAALFM_C404670CA	0.449706	0.0145089	0.0440198	NC_032092.1	1005037	1006539	-	1503
CAALFM_C106970CA	0.4488	0.000642492	0.00368191	NC_032089.1	1485816	1487471	-	1656
MRPL6	0.44875	4.09450388365042e-05	0.000350853	NC_032096.1	118387	119088	+	702
OPY2	0.448686	0.0421576	0.101119	NC_032089.1	1823757	1825340	+	1584
CAALFM_C401830CA	0.448196	0.0424567	0.101718	NC_032092.1	359054	360847	-	1794
CAALFM_C304330CA	0.448004	0.0109709	0.035394	NC_032091.1	900521	900976	-	393
HGT4	0.447386	0.0472346	0.110172	NC_032091.1	1060721	1062967	-	2247
CAALFM_C203150CA	0.44687	0.0122902	0.0387665	NC_032090.1	636492	638513	-	2022
CAALFM_C402420CA	0.445604	0.000498557	0.00302076	NC_032092.1	487547	488344	-	798
RIM21	0.44459	0.00715015	0.0254677	NC_032093.1	435968	437557	-	1590
CAALFM_C405040WA	0.443872	0.00465132	0.0181931	NC_032092.1	1077190	1077411	+	222
MEF2	0.442475	0.00271214	0.012084	NC_032089.1	1490452	1492731	+	2280
CAALFM_C504320CA	0.440623	0.000282925	0.00188678	NC_032093.1	958126	960237	-	2112
CAALFM_C400680WA	0.440172	0.00247363	0.0112408	NC_032092.1	116219	117580	+	1362
CAALFM_C303820CA	0.439322	0.00013857	0.00101651	NC_032091.1	802124	803323	-	1200
CAALFM_C602580WA	0.439201	0.00395214	0.0160747	NC_032094.1	526774	528267	+	1494
FAD3	0.438716	0.000297453	0.00195909	NC_032089.1	2843540	2844841	-	1302
SFH5	0.437928	0.0148793	0.0448783	NC_032089.1	2267309	2268271	-	963
CAALFM_C701960WA	0.437786	0.0256243	0.0680883	NC_032095.1	419928	421982	+	2055
CAALFM_C202360CA	0.436904	0.00780744	0.0272884	NC_032090.1	468489	469331	-	843
CAALFM_C603730CA	0.436888	0.000425582	0.00264358	NC_032094.1	807280	808662	-	1383
CAALFM_CR09190CA	0.436245	0.0212103	0.0590058	NC_032096.1	1958669	1959574	-	906
CAALFM_C101090CA	0.434578	0.00187659	0.00890874	NC_032089.1	212439	212747	-	309
CAALFM_C603050CA	0.434532	0.00884944	0.029896	NC_032094.1	640436	641836	-	1401
CAALFM_C109220WA	0.434007	0.00042953	0.00266006	NC_032089.1	2025818	2027191	+	1374
TIM54	0.43366	0.00131605	0.00667996	NC_032095.1	676794	677996	+	1203
CAALFM_CR07480WA	0.433085	0.00266529	0.0119184	NC_032096.1	1622533	1623873	+	1341
CAALFM_C103280WA	0.432719	2.76524785513944e-06	3.1496224183677e-05	NC_032089.1	685412	686344	+	933
FAA2	0.430654	0.0222306	0.0610179	NC_032091.1	1345603	1347867	-	2265
CAALFM_C304800CA	0.430432	0.0170728	0.0500249	NC_032091.1	1020896	1022662	-	1767
CAALFM_C700060CA	0.430371	0.00159319	0.00782604	NC_032095.1	5799	6467	-	669
CAALFM_C210680WA	0.43037	4.09954363991722e-05	0.000350853	NC_032090.1	2197235	2198446	+	1212
CAALFM_C205300CA	0.430258	0.00327635	0.0138755	NC_032090.1	1091743	1092969	-	945
CAALFM_C103960CA	0.429454	0.00443766	0.0175307	NC_032089.1	834229	836838	-	2610
CAALFM_C102020WA	0.428968	0.043667	0.104051	NC_032089.1	416452	417075	+	624
FMT1	0.42777	0.00594747	0.0220375	NC_032092.1	1351194	1352273	-	1080
CAALFM_C503740WA	0.42767	0.00250441	0.0113389	NC_032093.1	825581	826402	+	822
CAALFM_C404600CA	0.426998	0.000493693	0.00300014	NC_032092.1	989215	990402	-	1188
CAALFM_C206920CA	0.426911	0.000988061	0.00528105	NC_032090.1	1418391	1419161	-	771
LAB5	0.426168	0.0105022	0.0340905	NC_032092.1	451427	452587	+	1161
CAALFM_C700910CA	0.424696	1.2530784400432e-05	0.000123149	NC_032095.1	190074	191255	-	1182
KAR9	0.423202	0.0345024	0.086777	NC_032089.1	3017711	3019987	+	2277
CAALFM_C603580WA	0.422268	0.00298098	0.0130091	NC_032094.1	759950	762031	+	2082
ATG15	0.421071	0.00652494	0.0236573	NC_032094.1	366437	368230	-	1794
CAALFM_C404160WA	0.420134	0.0018607	0.00885044	NC_032092.1	888267	889790	+	1524
PEP8	0.418749	3.19713330774375e-05	0.000282245	NC_032091.1	811840	812883	-	1044
YML6	0.41794	0.000122367	0.000909558	NC_032095.1	200872	201708	+	837
CAALFM_C202110CA	0.417435	0.0180666	0.0522906	NC_032090.1	415440	415994	-	555
CAALFM_C108920WA	0.41711	1.53955316430725e-05	0.00014823	NC_032089.1	1938480	1939367	+	888
CAALFM_C502190CA	0.417099	0.00598263	0.0221145	NC_032093.1	487795	488164	-	294
CAALFM_C304720CA	0.416997	0.000301681	0.00198054	NC_032091.1	996870	999467	-	2598
CAALFM_C702310CA	0.416533	0.0135538	0.0417604	NC_032095.1	500154	501344	-	1191
CAALFM_C702480WA	0.41638	0.00023094	0.00158293	NC_032095.1	533816	534331	+	516
CAALFM_C501490CA	0.416101	0.00420615	0.0168547	NC_032093.1	330986	332797	-	1812
CAALFM_C112370WA	0.415203	0.00387681	0.0158309	NC_032089.1	2695803	2696300	+	498
CAALFM_C203450WA	0.415158	1.48597678397193e-05	0.000143746	NC_032090.1	720617	721876	+	1260
CAALFM_C110460WA	0.414311	0.00282954	0.0124987	NC_032089.1	2316584	2317816	+	1233
UGA33	0.414227	0.00249216	0.0112917	NC_032096.1	1959810	1961258	-	1449
CAALFM_C703200CA	0.412422	0.0445344	0.105587	NC_032095.1	693435	694121	-	687
SYN8	0.411781	0.0332632	0.0842102	NC_032096.1	710184	710984	-	801
CAALFM_C502410CA	0.411628	0.0158643	0.0471113	NC_032093.1	534199	534717	-	519
RTG1	0.411425	0.000757224	0.00421501	NC_032089.1	1889477	1890301	+	825
CAALFM_C603590CA	0.411391	0.00844708	0.0289493	NC_032094.1	762043	762732	-	690
SCP1	0.411279	0.019366	0.0551447	NC_032090.1	1301184	1301768	-	585
HEM4	0.410963	0.0274	0.0719687	NC_032090.1	2131033	2131848	+	816
CAALFM_C112180CA	0.409833	0.00904114	0.0304268	NC_032089.1	2657594	2658760	-	1167
MRPL19	0.408473	3.91910929670415e-05	0.000337756	NC_032089.1	1449873	1450304	-	432
CAALFM_C500160WA	0.407762	0.000150469	0.00109597	NC_032093.1	18148	18882	+	735
CAALFM_C500130CA	0.407035	1.66740819234481e-05	0.000159246	NC_032093.1	15077	15475	-	399
CAALFM_C404660CA	0.40687	0.000352102	0.00225068	NC_032092.1	1001323	1004172	-	2850
CAALFM_C200540WA	0.406663	0.00951045	0.0317458	NC_032090.1	84801	86633	+	1833
CAALFM_C208770CA	0.406411	0.0321059	0.0818986	NC_032090.1	1783693	1784028	-	336
CAALFM_C601050WA	0.406351	0.00212945	0.0099181	NC_032094.1	204367	205872	+	1506
CAALFM_C200270CA	0.404565	0.0141635	0.0431415	NC_032090.1	34967	35674	-	708
IFK2	0.404325	0.000994947	0.00530493	NC_032090.1	766541	768199	+	1659
MRPL33	0.40428	0.0418367	0.100663	NC_032091.1	220263	220553	+	291
CAALFM_C505060CA	0.403469	0.0486684	0.112955	NC_032093.1	1109074	1109559	-	486
PRN4	0.403315	0.0323234	0.0823727	NC_032089.1	1221543	1222529	+	987
CAALFM_C101360CA	0.403074	0.0164589	0.0485618	NC_032089.1	265483	267465	-	1983
IPT1	0.402831	0.0113443	0.0362758	NC_032089.1	1991466	1993010	+	1545
IDH1	0.402729	0.00629271	0.0229986	NC_032089.1	2120305	2121618	+	1095
SDH12	0.402244	0.0136709	0.0419941	NC_032092.1	1478187	1480112	-	1926
CAALFM_C405400CA	0.402106	0.00699721	0.0250533	NC_032092.1	1176257	1177441	-	1185
CAS1	0.4015	0.0134202	0.0414927	NC_032089.1	2585501	2587936	+	2436
CAALFM_C305850WA	0.400937	0.00687277	0.0246659	NC_032091.1	1312151	1313869	+	1719
VMA13	0.399103	0.0256739	0.0681909	NC_032096.1	1099596	1101072	+	1410
CAALFM_C404550CA	0.398977	0.0214299	0.0593907	NC_032092.1	974467	975477	-	1011
CAALFM_C108520CA	0.398776	0.00037983	0.00240521	NC_032089.1	1867125	1867568	-	444
ZCF32	0.398768	0.00295816	0.0129329	NC_032091.1	1015233	1017383	-	2151
CAALFM_C600550WA	0.398695	0.00160818	0.00787103	NC_032094.1	100547	101452	+	906
CAALFM_CR01370CA	0.39837	0.000346754	0.0022277	NC_032096.1	326329	327291	-	963
CAALFM_C206490WA	0.398003	0.00142986	0.00715745	NC_032090.1	1319860	1321047	+	1188
GYP7	0.397345	0.0414238	0.0998639	NC_032095.1	774906	777236	+	2331
CAALFM_CR10420WA	0.397028	0.0327824	0.083301	NC_032096.1	2219749	2221599	+	1851
CAALFM_CR04580WA	0.396505	0.000519893	0.00310124	NC_032096.1	1004038	1004661	+	624
CAALFM_C402670WA	0.396375	0.0193838	0.05517	NC_032092.1	551536	553089	+	1554
CAALFM_C502580WA	0.39563	0.0161006	0.0477209	NC_032093.1	575960	576265	+	306
CAALFM_C203170WA	0.393937	0.00443814	0.0175307	NC_032090.1	643405	644115	+	711
STE23	0.393787	0.0189616	0.0542188	NC_032094.1	590320	593553	+	3234
CAALFM_C202620WA	0.39353	0.0232193	0.0629741	NC_032090.1	529061	529480	+	420
SPT14	0.392993	0.0279881	0.0730464	NC_032096.1	909343	910701	-	1359
RUB1	0.392909	0.000347422	0.0022277	NC_032091.1	699327	699560	+	234
RBR3	0.392811	0.00494346	0.0190468	NC_032095.1	716697	721385	-	4689
CAALFM_C102220CA	0.392425	0.0080311	0.027802	NC_032089.1	462849	463859	-	1011
MEC3	0.392187	0.0255976	0.0680469	NC_032090.1	1268218	1269177	-	960
CAALFM_C103950CA	0.39095	0.00776101	0.0271723	NC_032089.1	833227	833766	-	540
HOC1	0.390928	0.000204002	0.00142041	NC_032094.1	276517	277704	+	1188
CAALFM_C203340WA	0.390273	0.00206076	0.00965656	NC_032090.1	692973	695063	+	2091
CAALFM_CR01100CA	0.390041	0.000219665	0.00151746	NC_032096.1	250793	251212	-	420
CCS1	0.389548	0.00129077	0.0065625	NC_032089.1	1540676	1541422	+	747
CAALFM_C210600WA	0.389441	0.0273214	0.071793	NC_032090.1	2187377	2187721	+	345
SUA72	0.388396	0.0411363	0.0994453	NC_032096.1	1167478	1168518	+	1041
CAALFM_C503290CA	0.38734	0.00878616	0.0297311	NC_032093.1	744290	744577	-	288
CHT4	0.387107	0.00369747	0.0152911	NC_032090.1	388066	389232	-	1167
CAALFM_C700380WA	0.387027	0.000327761	0.00212149	NC_032095.1	61437	62255	+	819
CAALFM_C604370WA	0.386924	0.0165675	0.0487996	NC_032094.1	965838	968477	+	2640
SEC9	0.386111	0.0449819	0.10628	NC_032094.1	214553	216145	+	1593
CAALFM_CR05480WA	0.385692	0.0365592	0.0911318	NC_032096.1	1165883	1166743	+	861
CAALFM_C702120CA	0.385682	0.000128523	0.000950732	NC_032095.1	467306	467767	-	462
MRP20	0.385579	0.000284774	0.00189501	NC_032089.1	323650	324531	+	882
COQ5	0.385022	0.0163174	0.0482243	NC_032090.1	1120484	1121404	+	921
CAALFM_C500820WA	0.38497	5.82317710803063e-05	0.000481643	NC_032093.1	194339	195190	+	852
CAALFM_C404130WA	0.383535	0.000226696	0.00155809	NC_032092.1	882875	883537	+	663
CAALFM_C201030WA	0.382874	1.06970153893797e-05	0.000106486	NC_032090.1	172317	172958	+	642
CAALFM_C504170WA	0.382782	0.000202519	0.00141327	NC_032093.1	928229	929836	+	1608
CAALFM_CR05120WA	0.382464	0.039745	0.0969551	NC_032096.1	1110467	1113241	+	2775
CAALFM_CR10120CA	0.381773	0.0285083	0.0741313	NC_032096.1	2163621	2164442	-	822
CAALFM_C602140WA	0.381527	0.00429224	0.0171369	NC_032094.1	444603	447512	+	2910
CAALFM_C307490WA	0.381045	0.0472799	0.11023	NC_032091.1	1710784	1712634	+	1851
CAALFM_C601220CA	0.380698	0.00371143	0.0153384	NC_032094.1	238369	240150	-	1782
CAALFM_C307350WA	0.380259	0.00124087	0.00636655	NC_032091.1	1690050	1690943	+	894
NUO1	0.378976	0.000950698	0.0051208	NC_032096.1	2035681	2036295	-	615
CAALFM_C106050CA	0.378478	0.00389154	0.0158806	NC_032089.1	1271299	1271640	-	237
CAALFM_C406710WA	0.377783	0.0482928	0.112167	NC_032092.1	1495684	1496802	+	1119
YKE2	0.377213	0.00180732	0.00865325	NC_032096.1	2043667	2044170	-	504
VPH2	0.377045	0.0213586	0.059258	NC_032089.1	2677427	2678068	+	642
CAALFM_C209980WA	0.376916	0.00278762	0.0123569	NC_032090.1	2041560	2042537	+	978
CAALFM_C500560WA	0.375549	0.00367906	0.0152457	NC_032093.1	122290	122799	+	510
ABZ1	0.375171	0.000466613	0.00285528	NC_032092.1	1151631	1154099	+	2469
CAALFM_C206030WA	0.374615	0.00793537	0.0275791	NC_032090.1	1234771	1236204	+	1434
CAALFM_C400560CA	0.374359	0.00605625	0.0223198	NC_032092.1	97569	98888	-	1320
CAALFM_C306600CA	0.373861	0.0375841	0.0930361	NC_032091.1	1505399	1507120	-	1722
PSP1	0.372312	0.00073911	0.00413284	NC_032089.1	2481346	2483355	-	2010
CAALFM_C104230WA	0.371959	0.00126274	0.00645382	NC_032089.1	879636	880616	+	834
FZO1	0.371347	0.00412549	0.0166514	NC_032092.1	910696	913320	-	2625
CAALFM_C504180WA	0.371302	0.019115	0.0545814	NC_032093.1	930400	931917	+	1518
CAALFM_C102680CA	0.371027	0.00600965	0.0221745	NC_032089.1	558921	561449	-	2529
CAALFM_CR06820WA	0.370453	0.0254562	0.0677293	NC_032096.1	1462868	1463392	+	525
CAALFM_C504890CA	0.369405	0.0180311	0.0522124	NC_032093.1	1064216	1065337	-	1122
CAALFM_C201690WA	0.368646	0.029091	0.0753505	NC_032090.1	305456	305986	+	531
CAALFM_C703000CA	0.368024	0.0263168	0.0696281	NC_032095.1	652101	652583	-	483
CAALFM_C303590WA	0.36753	0.000512047	0.00306929	NC_032091.1	761498	762349	+	852
PDX1	0.367441	0.0413657	0.0998416	NC_032089.1	3038900	3040153	-	1254
CAALFM_C401840CA	0.366551	0.0205026	0.0576356	NC_032092.1	361141	361872	-	732
CAALFM_C603000CA	0.365431	0.0139657	0.0427081	NC_032094.1	620109	620915	-	807
PDA1	0.364811	0.000995213	0.00530493	NC_032092.1	1574155	1575360	-	1206
CAALFM_C301610WA	0.364563	0.00638616	0.0233125	NC_032091.1	353503	354663	+	1161
CAALFM_CR07160CA	0.3642	0.00613755	0.0225789	NC_032096.1	1560577	1561917	-	1341
MAS1	0.363375	0.00718489	0.0255612	NC_032089.1	688617	690020	-	1404
CAALFM_CR04280CA	0.363167	0.00737859	0.0261004	NC_032096.1	955596	957281	-	1686
ALG5	0.363024	0.000503613	0.00303646	NC_032096.1	637548	638519	-	972
MDL2	0.361566	0.00584063	0.0217462	NC_032094.1	659079	661430	-	2352
TIM21	0.359624	0.00256621	0.0115676	NC_032089.1	489332	490138	+	807
CAALFM_C502400WA	0.358989	0.00574471	0.0214669	NC_032093.1	533214	534119	+	906
CAALFM_C107390WA	0.358736	0.0101741	0.0332941	NC_032089.1	1600375	1602015	+	1641
CMK2	0.358656	0.0325161	0.082795	NC_032090.1	2112284	2113717	-	1434
MNN24	0.357715	0.018094	0.0523206	NC_032090.1	219289	221418	-	2130
CAALFM_C208910CA	0.357638	0.00556108	0.0209972	NC_032090.1	1812881	1814407	-	1527
ALG1	0.357347	0.0032166	0.01366	NC_032092.1	1331712	1333082	+	1371
CAALFM_C300840CA	0.357333	0.00915648	0.0307646	NC_032091.1	167936	168433	-	498
CAALFM_C110710CA	0.356925	0.0346662	0.0870825	NC_032089.1	2376074	2377636	-	1563
CAALFM_CR09490WA	0.356486	0.000241588	0.00165407	NC_032096.1	2023612	2026119	+	2508
CAALFM_C200700WA	0.356449	0.0046529	0.0181931	NC_032090.1	117031	119571	+	2541
CAALFM_C203260WA	0.356329	0.0105363	0.0341708	NC_032090.1	674262	674963	+	702
CAALFM_C106720CA	0.356166	0.028566	0.074209	NC_032089.1	1436436	1437638	-	1203
CTM1	0.356064	0.0332602	0.0842102	NC_032096.1	2211476	2213536	-	2061
CAALFM_C114030WA	0.355505	0.00875443	0.029689	NC_032089.1	3089848	3090855	+	1008
CAALFM_C403020WA	0.355272	0.00877527	0.0297106	NC_032092.1	627762	630455	+	2694
CAALFM_C105100WA	0.354729	0.0275693	0.0721981	NC_032089.1	1067544	1068347	+	804
CAALFM_C105370CA	0.354594	0.000873155	0.00475299	NC_032089.1	1125926	1128109	-	2184
CAALFM_C203530WA	0.353817	6.24941032539751e-05	0.000510051	NC_032090.1	747174	748787	+	1614
SAM4	0.353588	0.0246323	0.0658787	NC_032089.1	1850368	1851303	-	936
CAALFM_C407200CA	0.35344	0.0438252	0.10433	NC_032092.1	1588433	1589635	-	1203
CAALFM_C405890WA	0.353237	0.0475259	0.110637	NC_032092.1	1304386	1304892	+	507
CAALFM_CR10130WA	0.352495	0.00624879	0.0228652	NC_032096.1	2164549	2165283	+	735
CAALFM_C404750WA	0.352209	0.0292057	0.0756159	NC_032092.1	1015865	1017364	+	1500
CAALFM_CR04230WA	0.35036	0.0232527	0.063037	NC_032096.1	947438	948166	+	729
CAALFM_C703730CA	0.348578	0.00487862	0.0188832	NC_032095.1	830249	833116	-	2868
GRP1	0.348511	0.0404242	0.0982981	NC_032089.1	2027229	2028242	-	1014
CAALFM_C206950CA	0.347925	0.000872703	0.00475299	NC_032090.1	1426287	1427003	-	717
CAALFM_CR00690CA	0.346923	0.001542	0.00761362	NC_032096.1	168797	170080	-	1284
RVS167	0.34598	0.00137584	0.00694344	NC_032094.1	877853	879175	-	1323
CAALFM_C701700WA	0.345977	0.00621362	0.0227698	NC_032095.1	370380	371207	+	828
CAALFM_C505250CA	0.345463	0.000968508	0.00519856	NC_032093.1	1147626	1148381	-	756
CAALFM_C703260CA	0.345147	0.0199873	0.0565481	NC_032095.1	708439	709125	-	687
CUE5	0.345093	0.0301875	0.0777656	NC_032089.1	1094679	1095959	-	1281
CAALFM_C704010WA	0.344436	0.00320912	0.0136471	NC_032095.1	872285	874201	+	1917
CAALFM_CR05460WA	0.344409	0.00481398	0.0186834	NC_032096.1	1163597	1164436	+	840
BET4	0.344374	0.00929279	0.0311177	NC_032089.1	855857	857047	-	1107
CAALFM_C305440CA	0.342505	0.0018023	0.00863592	NC_032091.1	1209706	1210995	-	1290
CAALFM_C603300CA	0.340836	0.0212536	0.0590462	NC_032094.1	690878	692836	-	1959
MRPS9	0.340699	0.000301806	0.00198054	NC_032089.1	2689209	2690219	-	1011
SAP98	0.340581	0.00992874	0.0327171	NC_032090.1	775409	776503	+	1095
CAALFM_C502140CA	0.340268	0.00496318	0.0191025	NC_032093.1	477228	477779	-	552
CAALFM_C603150CA	0.339297	0.0204722	0.0575764	NC_032094.1	661783	663006	-	1224
MRPL8	0.338952	8.21021769096968e-05	0.000646122	NC_032096.1	1604878	1605645	-	768
CAALFM_C406460CA	0.338859	0.0207901	0.0581783	NC_032092.1	1434027	1434701	-	675
GNA1	0.337404	0.0131338	0.0407712	NC_032090.1	810975	811424	+	450
CAALFM_C303930WA	0.335899	0.000813159	0.00448183	NC_032091.1	819740	820771	+	1032
CAALFM_C603260WA	0.335656	0.00182554	0.00871336	NC_032094.1	685751	686608	+	858
VTI1	0.335326	0.00244712	0.0111368	NC_032091.1	717691	718467	-	654
CAALFM_C305250CA	0.334438	0.0438348	0.10433	NC_032091.1	1154421	1156208	-	1788
CAALFM_C500320WA	0.334303	0.00184181	0.00878422	NC_032093.1	54029	54322	+	294
VID21	0.333205	0.028512	0.0741313	NC_032092.1	1594317	1596377	-	2061
HIR1	0.332647	4.78928976297862e-05	0.000403716	NC_032090.1	39143	41932	-	2724
CAALFM_C601080CA	0.330589	0.0401595	0.0977729	NC_032094.1	211793	212791	-	999
CAALFM_C200940WA	0.328855	0.0395768	0.0966214	NC_032090.1	155804	156277	+	474
MED11	0.328672	0.00685425	0.0246561	NC_032095.1	263352	263858	+	507
MSO1	0.328417	0.0109419	0.0353189	NC_032089.1	2655467	2655976	+	510
CAALFM_C209620WA	0.327986	0.0410671	0.0994213	NC_032090.1	1968951	1971164	+	2214
CAALFM_C103940WA	0.327609	0.0196341	0.055728	NC_032089.1	832111	832620	+	510
CAALFM_C303540WA	0.327475	0.00411582	0.0166415	NC_032091.1	752749	754380	+	1632
CAALFM_C208060WA	0.326222	0.0189559	0.0542188	NC_032090.1	1638309	1638518	+	210
CAALFM_CR00490WA	0.326002	0.0022504	0.0103485	NC_032096.1	119368	120249	+	882
CAALFM_C303430CA	0.325667	0.0036689	0.0152181	NC_032091.1	725582	726181	-	600
CAALFM_C604510CA	0.325374	0.0218368	0.0601782	NC_032094.1	1003604	1005055	-	1452
CAALFM_CR01720WA	0.325125	0.00317599	0.013545	NC_032096.1	391750	394848	+	3099
CAALFM_C505070WA	0.324088	0.00980264	0.0324578	NC_032093.1	1109829	1112132	+	2304
PAM18	0.322603	0.0227586	0.0620249	NC_032092.1	90446	90919	+	474
CAALFM_C205480CA	0.322138	0.040047	0.097576	NC_032090.1	1121552	1121806	-	255
CAALFM_C208420WA	0.321984	0.00469408	0.0183301	NC_032090.1	1699140	1700204	+	1065
CAALFM_C501980CA	0.321932	0.0226669	0.0618844	NC_032093.1	444832	445512	-	681
CAALFM_C702450WA	0.321725	0.00102244	0.00543129	NC_032095.1	529016	530869	+	1854
CAALFM_CR00110WA	0.319547	0.0458902	0.107971	NC_032096.1	28507	30687	+	2181
CAALFM_C110320WA	0.319241	0.0409362	0.0991545	NC_032089.1	2282222	2283286	+	1065
CAALFM_CR02910WA	0.317941	0.0206963	0.0580739	NC_032096.1	664676	666961	+	2286
ARP8	0.316867	0.00259858	0.0116669	NC_032089.1	345562	348762	+	3201
SAM51	0.316319	0.0110274	0.0354833	NC_032093.1	144757	146283	-	1527
CAALFM_C204750WA	0.315111	0.00838254	0.0287601	NC_032090.1	995291	996994	+	1704
YHB4	0.31355	0.00482282	0.0187025	NC_032096.1	2244004	2245206	-	1203
KIC1	0.312464	0.00312915	0.0134505	NC_032090.1	997716	1000391	+	2676
BMT5	0.311939	0.0184813	0.0531414	NC_032090.1	280217	282055	+	1839
SEC20	0.31132	0.0497397	0.114749	NC_032094.1	525572	526570	-	999
CAALFM_C701480WA	0.311121	0.00333002	0.0140642	NC_032095.1	310445	311785	+	1341
GPI19	0.31019	0.0210028	0.0585607	NC_032090.1	1089779	1090675	-	897
ATP4	0.309517	0.00571651	0.0213874	NC_032090.1	1122648	1123349	+	702
CAALFM_C104980CA	0.309169	0.023694	0.0639519	NC_032089.1	1041964	1043523	-	1560
CAALFM_CR04460CA	0.308377	0.0275417	0.0721563	NC_032096.1	986837	987634	-	798
CAALFM_C700300WA	0.307261	0.0109411	0.0353189	NC_032095.1	46309	47109	+	801
CAALFM_C405310WA	0.305132	0.0275843	0.0722067	NC_032092.1	1156768	1158231	+	1464
YHM2	0.304474	0.0376524	0.0931035	NC_032094.1	109686	110591	-	906
VPS36	0.304259	0.0352919	0.088402	NC_032090.1	890702	892699	+	1998
CAALFM_C107050CA	0.303207	0.0173354	0.0506019	NC_032089.1	1504795	1506954	-	2160
CAALFM_C101580WA	0.302112	0.00307303	0.0132698	NC_032089.1	318929	319459	+	531
CAALFM_C403320WA	0.301806	0.0364094	0.0908123	NC_032092.1	697717	698832	+	1116
CAALFM_C102490CA	0.301408	0.00845235	0.0289513	NC_032089.1	524841	526862	-	2022
CAALFM_C101250WA	0.301074	0.0344583	0.0867015	NC_032089.1	250103	251977	+	1875
CAALFM_C101680CA	0.300766	0.00043708	0.00269868	NC_032089.1	341928	342440	-	513
CAALFM_C505140WA	0.300395	0.00984714	0.0325257	NC_032093.1	1130266	1131324	+	1059
MRPL10	0.300341	0.00406515	0.0164799	NC_032090.1	1040957	1041808	-	852
CAALFM_C208990CA	0.299467	0.0012156	0.00625773	NC_032090.1	1830609	1833755	-	3147
ATP16	0.299038	0.00447926	0.0176417	NC_032096.1	2284743	2285228	-	486
CAALFM_CR02380CA	0.298846	0.0454712	0.107067	NC_032096.1	528825	529232	-	408
CAALFM_C208900WA	0.298338	0.0418678	0.100698	NC_032090.1	1812528	1812710	+	183
CAALFM_CR06470WA	0.296176	0.0233988	0.0633774	NC_032096.1	1381903	1383804	+	1902
CWH43	0.296049	0.00433012	0.0172589	NC_032096.1	307230	310298	-	3069
CAALFM_C207550WA	0.294735	0.00310091	0.0133528	NC_032090.1	1538564	1539199	+	636
SSN3	0.293601	0.0391119	0.0956759	NC_032090.1	893030	894856	+	1827
CAALFM_C101010WA	0.293023	0.0421235	0.101077	NC_032089.1	203945	204415	+	471
CAALFM_CR00820CA	0.293003	0.0181374	0.0523724	NC_032096.1	189674	190655	-	891
BUB1	0.292071	0.0452975	0.106821	NC_032092.1	654505	657207	-	2703
NIP100	0.291906	0.0101442	0.0332264	NC_032096.1	906681	909368	+	2688
SEC5	0.291438	0.0365974	0.0911532	NC_032094.1	916379	919258	-	2880
CAALFM_C403920WA	0.290827	0.00926588	0.0310644	NC_032092.1	835077	836783	+	1707
RAM2	0.290725	0.0240799	0.0647451	NC_032089.1	2096586	2097506	+	921
VPS27	0.290521	0.0190411	0.0543956	NC_032089.1	131413	133938	-	2526
ATP3	0.289362	0.00555666	0.0209972	NC_032096.1	311996	313136	+	885
CAALFM_C200490WA	0.289246	0.00299209	0.0130435	NC_032090.1	75586	77595	+	2010
CAALFM_C303340CA	0.288083	0.0487815	0.113089	NC_032091.1	702202	702486	-	285
TFB3	0.287716	0.0263878	0.0697861	NC_032093.1	158181	159323	-	1083
CAALFM_C302970CA	0.287504	0.00892939	0.030133	NC_032091.1	634951	635871	-	921
ALI1	0.286955	0.0242155	0.0650027	NC_032091.1	302676	303515	-	840
CAALFM_C700260CA	0.285286	0.00873445	0.0296538	NC_032095.1	35365	38295	-	2931
CTA1	0.284258	0.0208422	0.0582448	NC_032094.1	381840	382496	+	657
SSC1	0.280659	0.0314985	0.0806505	NC_032090.1	1506829	1508775	+	1947
TES1	0.279688	0.0368428	0.0915795	NC_032090.1	1217596	1218492	-	897
CAALFM_C300960WA	0.278727	0.00812206	0.0280696	NC_032091.1	194324	195466	+	1143
CAALFM_C102650WA	0.278639	0.0147354	0.0445692	NC_032089.1	553758	554360	+	603
CPR3	0.27839	0.0478937	0.111367	NC_032090.1	461263	461838	-	576
MRPL36	0.277532	0.0414373	0.0998639	NC_032093.1	384426	385058	+	633
CAALFM_C302770CA	0.276518	0.0226601	0.0618844	NC_032091.1	599619	600962	-	1344
SIW14	0.276001	0.0312135	0.0800739	NC_032096.1	1463495	1464340	-	846
CAALFM_C112170CA	0.275282	0.0143989	0.0437288	NC_032089.1	2656050	2657330	-	1281
SPS20	0.274725	0.0465246	0.108964	NC_032092.1	148156	149028	+	873
CAALFM_C110470WA	0.274073	0.0380083	0.093784	NC_032089.1	2318202	2319212	+	1011
CAALFM_C203900CA	0.272446	0.0128084	0.0400231	NC_032090.1	813428	815788	-	2361
CDC3	0.27224	0.0179671	0.0520837	NC_032089.1	876392	877791	-	1287
CAALFM_C400660WA	0.271191	0.0222917	0.0611311	NC_032092.1	112691	113431	+	741
CAALFM_C109950CA	0.26938	0.0117392	0.0372677	NC_032089.1	2174079	2174675	-	597
CAALFM_CR07870WA	0.268678	0.0215881	0.059653	NC_032096.1	1712422	1713414	+	993
DCK1	0.268504	0.0309931	0.0795784	NC_032090.1	847533	853277	-	5745
CAALFM_CR05700CA	0.268362	0.0242204	0.0650027	NC_032096.1	1210658	1211560	-	903
CAALFM_C202440WA	0.268175	0.0448136	0.106086	NC_032090.1	484479	487583	+	3105
QCR2	0.268146	0.0408699	0.0990716	NC_032093.1	761964	763088	+	1125
COX5	0.267267	0.0416113	0.100199	NC_032089.1	1966282	1966779	-	498
ALG6	0.265203	0.0131902	0.0408842	NC_032096.1	1475518	1477209	-	1692
PHO13	0.264479	0.027494	0.0720928	NC_032090.1	1940851	1941816	+	966
TIM8	0.262187	0.01687	0.0495485	NC_032091.1	1781080	1781346	+	267
DFG16	0.261262	0.0298827	0.0772064	NC_032090.1	710171	711886	-	1716
CTA7	0.260772	0.0204701	0.0575764	NC_032093.1	607797	610301	+	2505
TOM40	0.260567	0.0488697	0.11322	NC_032095.1	422229	423401	-	1173
CAALFM_C301510WA	0.259852	0.030136	0.0776978	NC_032091.1	320814	322712	+	1899
CAALFM_C602310WA	0.259205	0.0115642	0.0368643	NC_032094.1	479401	481050	+	1650
SDS22	0.255721	0.0371587	0.0922158	NC_032090.1	839032	840156	-	1125
CAALFM_C200590WA	0.254893	0.0490668	0.11358	NC_032090.1	95115	96695	+	1581
CAALFM_C100760WA	0.248712	0.0114007	0.0363994	NC_032089.1	134254	134913	+	660
CAALFM_C301850WA	0.248363	0.00619696	0.0227431	NC_032091.1	408919	409974	+	1056
IML2	0.247825	0.030061	0.0775686	NC_032089.1	3128660	3131260	-	2601
MED18	0.244884	0.0405179	0.098412	NC_032090.1	1899244	1900299	+	1056
CAALFM_C401730CA	0.243241	0.0113418	0.0362758	NC_032092.1	342883	345000	-	2118
CAALFM_C203460CA	0.242944	0.0494422	0.114211	NC_032090.1	721980	723086	-	1107
ATP5	0.242689	0.00610556	0.0224746	NC_032091.1	65437	66054	+	618
CAALFM_C107440WA	0.242582	0.0134942	0.041659	NC_032089.1	1611003	1614224	+	3222
RBK1	0.241661	0.038042	0.093784	NC_032089.1	2785529	2786701	+	1173
HEM2	0.240654	0.0219767	0.0604554	NC_032090.1	680927	681952	+	1026
SRB8	0.236078	0.024966	0.0666554	NC_032092.1	1086508	1091751	-	5244
SWD2	0.235755	0.0140283	0.0428146	NC_032089.1	1635159	1636253	+	1095
CAALFM_C601880WA	0.235688	0.0270945	0.0712879	NC_032094.1	389289	389918	+	630
CAALFM_C302920WA	0.233332	0.0453251	0.106845	NC_032091.1	625101	625490	+	390
CAALFM_C505230CA	0.230897	0.0245266	0.0656245	NC_032093.1	1144905	1146224	-	1320
CAALFM_C604340WA	0.229436	0.038994	0.0954633	NC_032094.1	957364	958923	+	1560
CAALFM_CR06690CA	0.229417	0.0413146	0.0997572	NC_032096.1	1439829	1440640	-	741
CAALFM_C700230WA	0.228655	0.0436199	0.104019	NC_032095.1	31779	33545	+	1767
CAALFM_C304360WA	0.228226	0.0187314	0.053735	NC_032091.1	905118	907424	+	2307
MRP2	0.227589	0.0137914	0.0423009	NC_032093.1	1150915	1151262	-	348
PLC2	0.227259	0.0400425	0.097576	NC_032090.1	613973	614860	+	888
CAALFM_C107590CA	0.226684	0.0468889	0.109526	NC_032089.1	1641986	1645111	-	3126
AYR1	0.226524	0.0297023	0.0767977	NC_032091.1	181128	182009	-	882
MSN5	0.223595	0.0412471	0.0996724	NC_032092.1	682502	686239	+	3738
CAALFM_C700600CA	0.222144	0.0475093	0.110637	NC_032095.1	97943	99298	-	1356
MRP7	0.217074	0.0278299	0.072726	NC_032095.1	840836	842005	+	1170
BUD2	0.216987	0.0268495	0.0708551	NC_032093.1	89881	93594	-	3714
CAALFM_CR05200CA	0.20848	0.0380493	0.093784	NC_032096.1	1124185	1124604	-	420
CAALFM_C502450WA	0.202621	0.0440688	0.104725	NC_032093.1	538877	541222	+	2346
CAALFM_C307740WA	0.195571	0.028324	0.0737669	NC_032091.1	1763210	1765186	+	1977
CAALFM_C102290CA	0.187131	0.0251564	0.0670474	NC_032089.1	482379	483590	-	1212
CAALFM_C405630WA	-0.165004	0.0474891	0.110634	NC_032092.1	1238032	1238988	+	957
LSP1	-0.170892	0.032214	0.0821278	NC_032090.1	1379376	1380329	+	954
CAALFM_C602470WA	-0.17158	0.0336183	0.0850046	NC_032094.1	511041	512948	+	1908
CDC12	-0.179144	0.0336939	0.0851608	NC_032089.1	672483	673838	-	1194
CDC53	-0.182437	0.0420394	0.100989	NC_032091.1	367274	369532	+	2259
CAALFM_CR04390CA	-0.184929	0.0373868	0.09267	NC_032096.1	973585	975972	-	2388
CAALFM_C207100WA	-0.185649	0.0425579	0.101921	NC_032090.1	1447672	1449081	+	1410
SPT5	-0.188618	0.0166371	0.0489578	NC_032090.1	265919	268789	+	2871
FUN31	-0.192832	0.0338692	0.0855335	NC_032091.1	1510924	1514895	+	3972
CAALFM_C306970WA	-0.194016	0.041137	0.0994453	NC_032091.1	1595830	1597650	+	1821
VAC8	-0.194738	0.0111326	0.0357286	NC_032092.1	1115386	1117143	+	1758
CAALFM_C204490WA	-0.196355	0.041554	0.1001	NC_032090.1	938705	939382	+	678
CAALFM_C604100WA	-0.199417	0.0237802	0.0641565	NC_032094.1	890053	891459	+	1110
APL5	-0.205419	0.0327009	0.0831407	NC_032091.1	559817	563116	+	3300
CCT5	-0.208626	0.012808	0.0400231	NC_032090.1	1486613	1488259	+	1647
RVB2	-0.208782	0.0389588	0.095415	NC_032095.1	390347	391843	+	1497
WRS1	-0.210028	0.0199428	0.056474	NC_032089.1	2696433	2697707	-	1275
CCT2	-0.211922	0.018626	0.0534824	NC_032090.1	1946179	1947759	-	1581
CDH1	-0.213776	0.0365944	0.0911532	NC_032090.1	66331	68124	-	1794
CAALFM_C101940CA	-0.214985	0.0362714	0.0905243	NC_032089.1	402263	402769	-	507
CAALFM_C108700WA	-0.219131	0.0459712	0.108038	NC_032089.1	1897121	1901266	+	4146
CUP2	-0.219645	0.0494363	0.114211	NC_032089.1	2999684	3001459	+	1776
RAD9	-0.220851	0.0487303	0.113025	NC_032093.1	582629	586153	-	3525
PBP2	-0.221863	0.0209462	0.0584559	NC_032094.1	853685	855274	-	1590
GUS1	-0.225179	0.017283	0.050495	NC_032095.1	101629	103806	+	2178
CAALFM_C200870WA	-0.226161	0.0497977	0.11484	NC_032090.1	148523	148981	+	459
CAALFM_C110690WA	-0.227992	0.0453862	0.106934	NC_032089.1	2373907	2374881	+	975
SPT7	-0.228412	0.00304667	0.0132022	NC_032096.1	2135208	2139131	+	3924
SEC34	-0.22941	0.00659961	0.0238795	NC_032089.1	1558121	1560640	+	2520
CAALFM_C600170CA	-0.229686	0.0387774	0.0950841	NC_032094.1	18679	20661	-	1983
NPL6	-0.230511	0.0270052	0.071144	NC_032090.1	119808	121157	+	1350
CAALFM_C404920WA	-0.230602	0.0152829	0.0457596	NC_032092.1	1056993	1058111	+	1119
SUB2	-0.230731	0.0260227	0.0689686	NC_032092.1	33383	34763	-	1302
AGM1	-0.231782	0.0241338	0.0648551	NC_032089.1	3020866	3022500	+	1635
NUP82	-0.231858	0.0274434	0.0720214	NC_032094.1	846169	848565	+	2397
ARO2	-0.232214	0.0386421	0.0948656	NC_032096.1	1672493	1673734	+	1242
CAALFM_C700070CA	-0.232528	0.0174918	0.0510101	NC_032095.1	6523	7476	-	954
PAN3	-0.233284	0.0249386	0.066611	NC_032093.1	1133822	1135915	+	2094
CAALFM_C114240WA	-0.233702	0.02167	0.0597988	NC_032089.1	3139007	3140692	+	1686
EAF7	-0.235294	0.00565273	0.0212261	NC_032096.1	926631	927968	-	1338
RBF1	-0.236867	0.0485612	0.112748	NC_032094.1	586391	587995	-	1605
GCD6	-0.237235	0.0307878	0.0791135	NC_032089.1	1882757	1884955	-	2199
CAALFM_CR10730CA	-0.237557	0.0369003	0.0916854	NC_032096.1	2270978	2271985	-	1008
MRS7	-0.23769	0.0224066	0.0613642	NC_032089.1	259647	261173	+	1527
CCT7	-0.239211	0.0260654	0.0690521	NC_032093.1	382476	384125	-	1650
TAF145	-0.239891	0.0148418	0.0448167	NC_032089.1	1518188	1521970	+	3783
NOT5	-0.241132	0.00375851	0.0154606	NC_032089.1	1820165	1822153	+	1989
CAALFM_C200830CA	-0.242806	0.0275261	0.0721463	NC_032090.1	140471	142381	-	1911
UME1	-0.243486	0.0134622	0.041581	NC_032095.1	866443	867900	-	1458
SIP5	-0.245311	0.031266	0.0801418	NC_032089.1	1231376	1232920	+	1545
CAALFM_C105780WA	-0.245403	0.0338424	0.0855009	NC_032089.1	1208498	1210402	+	1905
POP2	-0.245516	0.00285597	0.0126064	NC_032094.1	775110	776588	-	1479
CAALFM_C208630CA	-0.24566	0.00374333	0.0154084	NC_032090.1	1755545	1756948	-	1404
CAALFM_C209780CA	-0.247253	0.0461915	0.108431	NC_032090.1	1998133	1998852	-	720
PTP1	-0.247431	0.019831	0.0562091	NC_032096.1	1760025	1761143	+	1119
CAALFM_C700250CA	-0.247711	0.00655194	0.0237209	NC_032095.1	34632	35195	-	564
LAG1	-0.250137	0.0281551	0.0734202	NC_032096.1	238178	239416	+	1239
RHO1	-0.250266	0.017473	0.0509796	NC_032096.1	653851	654447	+	597
CAALFM_C204130WA	-0.250463	0.0376201	0.093061	NC_032090.1	870626	872458	+	1833
CAALFM_C501940WA	-0.25066	0.0121166	0.0383082	NC_032093.1	434181	435950	+	1770
GIM5	-0.250684	0.0370481	0.0919784	NC_032089.1	1211852	1212328	+	477
TRY2	-0.250977	0.0214354	0.0593907	NC_032089.1	1066117	1067232	+	1116
CDC45	-0.251585	0.0499523	0.115154	NC_032096.1	1673907	1675646	-	1740
CAALFM_C105750CA	-0.251817	0.044014	0.104645	NC_032089.1	1198353	1203407	-	5055
ERG9	-0.251949	0.00473082	0.0184502	NC_032090.1	1751816	1753162	+	1347
GSP1	-0.253414	0.00378361	0.0155431	NC_032090.1	1280608	1281252	-	645
FLC2	-0.254285	0.0383829	0.0943796	NC_032096.1	1547917	1550352	+	2436
SRP54	-0.255585	0.00692061	0.0248079	NC_032096.1	251455	253125	+	1671
CAALFM_C305410WA	-0.256118	0.0479792	0.111523	NC_032091.1	1201743	1204085	+	2343
CAALFM_CR04600WA	-0.256722	0.00344806	0.0144734	NC_032096.1	1006481	1008139	+	1659
GND1	-0.256806	0.0110006	0.0354529	NC_032089.1	3045790	3047977	-	1488
PBS2	-0.256919	0.038581	0.0947533	NC_032091.1	1378314	1379951	-	1638
TYS1	-0.257139	0.011182	0.0358313	NC_032092.1	621466	622695	+	1230
FET3	-0.259015	0.0430557	0.102873	NC_032094.1	80175	82049	-	1875
ILS1	-0.259387	0.018845	0.0540358	NC_032094.1	1005227	1008493	+	3267
PDC2	-0.260119	0.0356002	0.0889933	NC_032089.1	2175531	2178041	-	2511
CAALFM_C204870CA	-0.262506	0.00210563	0.0098146	NC_032090.1	1017114	1021940	-	4827
FRS1	-0.262608	0.00076088	0.00423154	NC_032096.1	398686	400464	-	1779
MTR10	-0.263341	0.00625678	0.0228809	NC_032093.1	830628	833507	-	2880
CAALFM_CR09510CA	-0.263893	0.00923904	0.0309913	NC_032096.1	2027819	2028619	-	801
CRK1	-0.264289	0.0193315	0.0550975	NC_032090.1	1027317	1029554	-	2238
ROD1	-0.264802	0.0197929	0.0561268	NC_032090.1	369820	372591	-	2772
FLC3	-0.265039	0.0382627	0.0941968	NC_032090.1	1595572	1597728	+	2157
SWR1	-0.265637	0.00832943	0.0286098	NC_032090.1	1539744	1544669	+	4926
CAALFM_C400700CA	-0.26673	0.0344368	0.0866829	NC_032092.1	119423	120388	-	966
SET1	-0.266809	0.019625	0.0557277	NC_032089.1	194676	197798	-	3123
CCT8	-0.267506	0.0424401	0.101718	NC_032089.1	17338	18960	+	1623
CAALFM_C200360CA	-0.268566	0.000334878	0.00216075	NC_032090.1	47572	49671	-	2100
CAALFM_CR00910WA	-0.268582	0.0406735	0.0987122	NC_032096.1	206330	206494	+	165
ARF2	-0.270416	0.000319433	0.00207632	NC_032091.1	1066127	1066672	+	546
SPC98	-0.271523	0.0434636	0.10372	NC_032096.1	433224	435581	-	2358
RPL28	-0.272061	0.047575	0.110667	NC_032096.1	692731	693531	-	450
CAALFM_CR01670WA	-0.272984	0.0112198	0.0359338	NC_032096.1	379272	380720	+	1449
DNM1	-0.273258	0.046544	0.108968	NC_032091.1	1236311	1238911	-	2601
CHC1	-0.274114	0.0341306	0.0861233	NC_032094.1	437978	442957	+	4980
CAALFM_C101590CA	-0.274341	0.000273279	0.00183038	NC_032089.1	319665	323369	-	3705
CAALFM_C402780WA	-0.275771	0.00694443	0.0248788	NC_032092.1	580679	582313	+	1635
CAALFM_C600800CA	-0.276265	0.00474309	0.0184863	NC_032094.1	142324	144471	-	2148
CAALFM_C114450CA	-0.276407	0.0423675	0.101583	NC_032089.1	3173044	3174396	-	1353
RPB7	-0.277108	0.0242399	0.0650255	NC_032089.1	317950	318471	-	522
RPS4A	-0.278164	0.0384276	0.094452	NC_032090.1	2189809	2190597	+	789
RSR1	-0.278402	0.00347106	0.0145501	NC_032096.1	465453	466273	+	747
CAALFM_C209100CA	-0.27897	0.0381066	0.0938703	NC_032090.1	1860193	1862481	-	2289
PGA53	-0.279526	0.010787	0.0348737	NC_032092.1	278189	278608	+	420
CAALFM_C106600WA	-0.279643	0.0012724	0.00648516	NC_032089.1	1411658	1412701	+	1044
WBP1	-0.280138	0.0348318	0.0873914	NC_032089.1	2452925	2454238	+	1314
NGG1	-0.280806	0.00248482	0.011275	NC_032089.1	686628	688511	+	1884
CAALFM_C501870WA	-0.281138	0.00126813	0.00646873	NC_032093.1	424739	427087	+	2349
CAALFM_C700520WA	-0.282485	0.00584717	0.0217574	NC_032095.1	84177	87452	+	3276
CAALFM_CR09310WA	-0.283561	0.00529325	0.0201464	NC_032096.1	1974738	1976477	+	1740
MET18	-0.283654	0.00938298	0.0313546	NC_032091.1	307886	311137	-	3252
CAALFM_C504340WA	-0.286159	0.0481496	0.111877	NC_032093.1	961458	962357	+	900
CAALFM_C101470WA	-0.286261	0.00117953	0.0061232	NC_032089.1	288033	289328	+	1296
CAALFM_C205220CA	-0.286382	0.000538093	0.00319434	NC_032090.1	1072541	1075639	-	3099
URE2	-0.286457	0.0100609	0.0330642	NC_032090.1	986357	987391	-	1035
SNU114	-0.287907	0.0331621	0.0840925	NC_032090.1	971681	974749	-	3069
NUP85	-0.288151	0.0129726	0.0404131	NC_032091.1	913107	915428	-	2322
TAF14	-0.289119	0.00543862	0.020636	NC_032090.1	886061	886970	-	792
CAALFM_C503170CA	-0.290158	0.0262579	0.069532	NC_032093.1	716852	719299	-	2448
SAS2	-0.290618	0.0238952	0.0643824	NC_032090.1	65221	66279	+	1059
SEC61	-0.290673	0.0169736	0.0498054	NC_032091.1	1773915	1775354	-	1440
KAR2	-0.290906	0.0403735	0.0982161	NC_032090.1	180775	182838	+	2064
RPS26A	-0.291801	0.014019	0.0428074	NC_032090.1	287835	288194	-	360
CAALFM_C401710CA	-0.292968	0.00244386	0.0111301	NC_032092.1	340471	340899	-	429
SAC3	-0.295416	0.00780137	0.0272827	NC_032090.1	464454	468125	-	3672
GCN2	-0.295667	0.00858981	0.0292757	NC_032095.1	268107	273401	-	5295
CAALFM_CR08640CA	-0.295946	0.0376884	0.0931485	NC_032096.1	1859509	1861272	-	1764
ZCF11	-0.297476	0.0103677	0.033784	NC_032096.1	695733	697517	-	1686
CAALFM_C203130WA	-0.297535	0.0488772	0.11322	NC_032090.1	633048	633668	+	621
CAALFM_C111930WA	-0.298229	0.0199623	0.0565032	NC_032089.1	2610679	2613744	+	3066
CAALFM_C500150CA	-0.29855	0.0217158	0.0598983	NC_032093.1	16398	18029	-	1632
CKB1	-0.299096	0.00306222	0.0132417	NC_032090.1	37264	38145	-	882
APE2	-0.299766	0.0270784	0.0712761	NC_032089.1	911109	914328	-	2775
RPS8A	-0.300477	0.0228443	0.0622311	NC_032090.1	1141641	1142261	-	621
CAALFM_C109360CA	-0.300663	0.010611	0.034377	NC_032089.1	2061654	2064530	-	2877
SET3	-0.30074	0.0278251	0.072726	NC_032089.1	3115346	3118555	-	3210
CAALFM_C703660CA	-0.300905	0.00461283	0.0180931	NC_032095.1	812904	814979	-	2076
HOM6	-0.301152	0.00877028	0.02971	NC_032089.1	549494	550573	-	1080
DED81	-0.301221	0.0220229	0.0605285	NC_032095.1	815421	817079	+	1659
ACT1	-0.301931	0.00264456	0.0118361	NC_032089.1	3011259	3013047	+	1131
ZCF7	-0.302082	0.0208324	0.0582438	NC_032091.1	347678	349027	+	1350
NUP84	-0.302219	0.00346927	0.0145501	NC_032092.1	803672	806206	-	2535
GRS1	-0.30301	0.000578156	0.0033865	NC_032089.1	1111172	1113130	+	1959
RAS1	-0.303113	5.24714489466817e-05	0.000439306	NC_032090.1	2096599	2097471	-	873
CAALFM_C302530WA	-0.30348	0.0367912	0.091488	NC_032091.1	551544	551732	+	189
FAR1	-0.303639	0.0279049	0.072891	NC_032095.1	23536	25842	+	2307
CAALFM_C400770CA	-0.303876	0.000138138	0.00101493	NC_032092.1	134409	135143	-	735
MNN23	-0.305971	0.0373346	0.0925777	NC_032089.1	2205458	2207278	-	1821
SET2	-0.306646	0.0207283	0.0581281	NC_032090.1	2109181	2111715	-	2535
RPL8B	-0.306815	0.0287808	0.0747232	NC_032091.1	1153146	1153934	-	789
CAALFM_C110120CA	-0.307022	0.000513896	0.00307393	NC_032089.1	2216358	2217212	-	855
CAALFM_C402960WA	-0.307213	0.0204257	0.057498	NC_032092.1	609369	615065	+	5697
CAALFM_CR08930CA	-0.307886	0.000414888	0.00258759	NC_032096.1	1913084	1913587	-	504
CAALFM_CR08480CA	-0.308022	0.0312396	0.0801076	NC_032096.1	1831039	1831209	-	171
CAALFM_C700780WA	-0.308068	0.0147844	0.0446796	NC_032095.1	148191	150485	+	2295
CAALFM_C503110CA	-0.30884	0.0171912	0.0503334	NC_032093.1	690600	691057	-	384
CAALFM_CR02930WA	-0.309395	0.0083693	0.0287307	NC_032096.1	672970	678726	+	5757
CAALFM_C404460CA	-0.309416	0.0108122	0.0349369	NC_032092.1	954686	958912	-	4227
GBP2	-0.309618	0.0200702	0.0567046	NC_032095.1	72658	74332	-	1311
RPS1	-0.310142	0.02425	0.0650255	NC_032089.1	643226	643996	+	771
CAALFM_C106090CA	-0.311358	0.0408176	0.098984	NC_032089.1	1274861	1277509	-	2649
CRL1	-0.311644	0.0149517	0.0450526	NC_032089.1	278222	279262	-	1041
PMT1	-0.311699	0.0446449	0.105768	NC_032095.1	624651	627284	-	2634
CAALFM_C307390CA	-0.312169	0.00984955	0.0325257	NC_032091.1	1695339	1696043	-	705
CAALFM_C501930WA	-0.312628	0.044942	0.106267	NC_032093.1	432413	433954	+	1542
CAALFM_C305970CA	-0.312908	0.00526083	0.0200602	NC_032091.1	1343332	1344948	-	1617
CAALFM_C401660WA	-0.31293	0.00592906	0.0219957	NC_032092.1	329466	332810	+	3345
CAALFM_C603460WA	-0.313207	0.00757755	0.026636	NC_032094.1	730859	734344	+	3486
RPL2	-0.314521	0.0246955	0.0660189	NC_032089.1	2435729	2436897	-	765
NBP2	-0.314791	0.0269977	0.071144	NC_032095.1	290111	291139	-	1029
DCP2	-0.314892	0.000915322	0.00496061	NC_032096.1	1767218	1769941	-	2724
CAALFM_C206080CA	-0.315219	0.00315824	0.0135146	NC_032090.1	1241414	1242331	-	918
CAALFM_CR00980CA	-0.315321	0.000151258	0.00110042	NC_032096.1	216776	218971	-	2196
PHO88	-0.315486	0.015843	0.0470707	NC_032096.1	1976705	1977280	-	576
CAALFM_C302260CA	-0.315498	0.0012752	0.00649404	NC_032091.1	489073	490833	-	1761
CAALFM_C704200CA	-0.316034	0.0311262	0.0798831	NC_032095.1	904199	907276	-	3078
PMT6	-0.316749	0.0353277	0.0884198	NC_032092.1	1022584	1025082	+	2499
SUI2	-0.317494	0.0128551	0.0400973	NC_032089.1	1484762	1485664	+	903
CAALFM_C402590CA	-0.317562	0.0315269	0.0806764	NC_032092.1	534274	536604	-	2331
CAALFM_CR10740WA	-0.317694	0.0320928	0.0818986	NC_032096.1	2272097	2272774	+	678
GLC7	-0.317705	0.00122889	0.00631563	NC_032096.1	1660822	1661814	+	993
CAALFM_C305680WA	-0.317898	0.00621173	0.0227698	NC_032091.1	1269788	1270519	+	732
CYR1	-0.318026	0.00415501	0.0167232	NC_032095.1	662700	667772	-	5073
RAC1	-0.31829	0.00028948	0.00191598	NC_032089.1	1440080	1440790	+	711
PKH2	-0.318424	0.0392144	0.0958884	NC_032089.1	2700183	2703026	-	2844
FGR14	-0.318523	0.00118969	0.00616556	NC_032096.1	1129264	1132713	-	3450
FDH3	-0.319869	0.0171944	0.0503334	NC_032096.1	2186349	2187698	-	1146
GRX3	-0.320144	0.0235864	0.0637455	NC_032092.1	557744	558505	-	762
CAALFM_C503970WA	-0.32182	0.0439848	0.104645	NC_032093.1	873670	875154	+	1485
CAALFM_C109810WA	-0.322209	0.043645	0.104039	NC_032089.1	2148118	2149359	+	1242
CAALFM_C307370WA	-0.322353	0.00527316	0.0200823	NC_032091.1	1693663	1694244	+	582
EST1	-0.322491	0.0386828	0.0948898	NC_032093.1	1176356	1178194	+	1839
DBR1	-0.322781	0.0219623	0.0604429	NC_032094.1	419022	420419	+	1398
TRP2	-0.3234	0.0123355	0.0388407	NC_032096.1	361874	363512	-	1569
SKI8	-0.323671	0.000792258	0.00438231	NC_032094.1	844807	845961	-	1155
CAALFM_C307900CA	-0.323719	0.0205893	0.0578374	NC_032091.1	1781343	1782407	-	1065
CAALFM_C405610CA	-0.324371	0.042659	0.102123	NC_032092.1	1233748	1236879	-	3132
MNN10	-0.325333	0.01324	0.0409975	NC_032092.1	48304	49311	-	1008
CAALFM_C103360WA	-0.325347	0.0103909	0.0338062	NC_032089.1	701716	705948	+	4233
CAALFM_C200320WA	-0.325481	0.00765832	0.0268892	NC_032090.1	38515	39114	+	600
SUA71	-0.32604	0.000934521	0.00505577	NC_032089.1	746720	747754	-	1035
CDC39	-0.328622	0.0346202	0.0870024	NC_032094.1	939854	945904	+	6051
CAALFM_C100100CA	-0.328673	0.0103857	0.0338062	NC_032089.1	16600	17328	-	729
HTA3	-0.328894	0.00821952	0.028327	NC_032091.1	693795	694196	-	402
CAALFM_C113810WA	-0.32938	0.00831247	0.0285674	NC_032089.1	3035056	3037140	+	2085
CAALFM_C406170CA	-0.329475	0.00131957	0.00669233	NC_032092.1	1380823	1381377	-	555
CAALFM_C102750CA	-0.33067	0.00876311	0.029702	NC_032089.1	576658	579045	-	2388
CAALFM_CR03600CA	-0.332883	0.0064457	0.0234604	NC_032096.1	795625	796227	-	603
CAALFM_C100380CA	-0.33307	0.00176956	0.00851211	NC_032089.1	54837	57074	-	2238
USO1	-0.333329	0.000205581	0.00142979	NC_032092.1	1144988	1151416	+	6429
RPS22A	-0.333492	0.0471266	0.110039	NC_032089.1	1377036	1377428	-	393
GLN4	-0.333519	0.0026942	0.0120159	NC_032095.1	88681	91080	-	2400
MEU1	-0.333535	0.0195699	0.0556481	NC_032091.1	794780	795814	+	1035
SIN3	-0.333759	6.91545109174025e-05	0.000554857	NC_032089.1	185507	190145	-	4236
NPL3	-0.334096	0.00570778	0.0213874	NC_032089.1	3146581	3147441	-	861
THR4	-0.334302	0.0205932	0.0578374	NC_032093.1	503291	504823	+	1533
CAALFM_C201220WA	-0.334517	0.000365146	0.00232664	NC_032090.1	204898	207780	+	2883
CAALFM_CR03950WA	-0.334791	0.00448058	0.0176417	NC_032096.1	896166	896951	+	786
CAALFM_C105660CA	-0.335024	0.000111146	0.000838598	NC_032089.1	1183318	1187598	-	4281
CCT3	-0.335176	0.000191192	0.00133878	NC_032093.1	1127776	1129365	+	1590
CAALFM_CR01490CA	-0.335404	0.00106442	0.00559638	NC_032096.1	344477	344854	-	288
CAALFM_C704340CA	-0.335462	0.00959154	0.0319649	NC_032095.1	942019	942219	-	201
CAALFM_C702690CA	-0.336766	0.00143458	0.00717524	NC_032095.1	571898	573106	-	1209
CAALFM_CR09840CA	-0.337246	0.0158344	0.0470679	NC_032096.1	2098780	2099424	-	645
CAALFM_C405810WA	-0.337579	0.0015866	0.00780677	NC_032092.1	1288330	1289715	+	1386
SIZ1	-0.338261	0.00678614	0.0244826	NC_032089.1	313161	317798	+	4638
CAALFM_C504710WA	-0.33868	0.00751968	0.0265233	NC_032093.1	1022682	1024034	+	1353
CAALFM_C301260CA	-0.338955	0.012064	0.0381809	NC_032091.1	269315	271492	-	2178
SPA2	-0.338978	0.0196167	0.0557277	NC_032089.1	2752402	2756802	+	4401
CAALFM_C702550CA	-0.340436	0.0440182	0.104645	NC_032095.1	547659	548327	-	669
CAALFM_C105930CA	-0.340523	0.0410787	0.0994213	NC_032089.1	1238529	1241924	-	3396
CAALFM_C102430CA	-0.34053	0.00854739	0.0291634	NC_032089.1	515594	517525	-	1932
RPS19A	-0.340703	0.00432869	0.0172589	NC_032091.1	1130252	1131056	+	438
CAALFM_CR03980WA	-0.340978	0.0496911	0.11468	NC_032096.1	900136	900864	+	729
GEA2	-0.342083	0.000509324	0.0030576	NC_032091.1	296783	300166	-	3384
ECM33	-0.343147	0.00435283	0.01732	NC_032089.1	662177	664336	-	1272
CAALFM_C301670WA	-0.343409	0.000561066	0.00330841	NC_032091.1	360537	361334	+	798
CAALFM_C205410WA	-0.34376	0.0280607	0.073205	NC_032090.1	1110394	1111214	+	339
TIF35	-0.343868	0.015039	0.045205	NC_032089.1	3144084	3144923	-	840
RPS25B	-0.344019	0.0389544	0.095415	NC_032093.1	793426	793743	-	318
DEM1	-0.34418	0.0472202	0.110172	NC_032096.1	773209	775044	+	1836
CAALFM_C205290CA	-0.344242	0.00572314	0.0213993	NC_032090.1	1090726	1091367	-	642
CAALFM_C701490WA	-0.345259	0.0475643	0.110667	NC_032095.1	312570	313262	+	693
CAALFM_C504610WA	-0.345817	0.000847015	0.00463938	NC_032093.1	1002086	1003516	+	1431
VAS1	-0.345915	0.000260493	0.00176197	NC_032090.1	1350861	1354220	-	3360
CAALFM_C405740CA	-0.346181	0.0049456	0.0190468	NC_032092.1	1264732	1269063	-	4332
SPT6	-0.347301	4.05378438735167e-05	0.000348525	NC_032095.1	934878	939083	+	4206
MLP1	-0.348321	1.7818315075837e-05	0.000169439	NC_032092.1	209074	214572	+	5499
CAALFM_C306150WA	-0.348736	0.00148985	0.0074036	NC_032091.1	1399074	1402343	+	3270
CAALFM_C207200WA	-0.348754	0.00599556	0.0221358	NC_032090.1	1468331	1468669	+	339
CAALFM_C114050CA	-0.348984	0.00738349	0.0261027	NC_032089.1	3093320	3096691	-	3372
CAALFM_C307690CA	-0.349335	0.0128582	0.0400973	NC_032091.1	1753937	1754744	-	753
CAALFM_C600250WA	-0.349879	0.0168406	0.0494858	NC_032094.1	26954	28600	+	1647
MBP1	-0.350188	0.00162552	0.00793698	NC_032091.1	859230	861788	-	2559
UTR2	-0.350244	0.0116332	0.0370267	NC_032091.1	376289	377701	-	1413
SEC14	-0.350517	0.022178	0.0609276	NC_032093.1	87345	88250	-	906
YRB1	-0.350732	0.00106099	0.00559314	NC_032096.1	136149	136787	+	639
CAALFM_CR08330WA	-0.350875	0.0377008	0.0931485	NC_032096.1	1804012	1804677	+	666
CAALFM_C406020CA	-0.351359	0.00317506	0.013545	NC_032092.1	1334460	1337801	-	3342
CAALFM_C602810CA	-0.352265	0.00238305	0.0108773	NC_032094.1	577043	580438	-	3396
HHT21	-0.353402	0.0472369	0.110172	NC_032089.1	882165	882575	+	411
CAALFM_C201930CA	-0.354373	0.0172906	0.050495	NC_032090.1	360838	361875	-	1038
CAALFM_C200810CA	-0.354816	0.00608892	0.0224267	NC_032090.1	137837	138739	-	903
RPS17B	-0.355357	0.00434278	0.0172981	NC_032089.1	2406453	2407245	+	414
RAD23	-0.355497	8.15692225907084e-06	8.32168128483353e-05	NC_032090.1	341194	342629	+	1251
RPO21	-0.355506	0.0131193	0.0407464	NC_032096.1	2260358	2265544	+	5187
CAALFM_C306750WA	-0.355732	0.013586	0.0418166	NC_032091.1	1541633	1541839	+	207
CAALFM_C500280CA	-0.355832	0.0305763	0.0786029	NC_032093.1	46404	47366	-	963
CAALFM_CR08590WA	-0.355976	0.0127694	0.0399415	NC_032096.1	1851759	1854059	+	2301
CAALFM_C501540WA	-0.356011	0.00867691	0.0295235	NC_032093.1	342887	343737	+	468
CAALFM_C703610CA	-0.356059	0.00380658	0.015627	NC_032095.1	802914	806345	-	3432
CAALFM_C206320WA	-0.356066	0.0161972	0.047938	NC_032090.1	1285202	1288468	+	3267
RTG3	-0.356668	0.00159764	0.00782611	NC_032089.1	2424019	2425581	-	1563
CAALFM_CR02460WA	-0.356934	0.00756835	0.026636	NC_032096.1	544683	546848	+	2166
CAALFM_C504640CA	-0.357651	0.000216054	0.00149587	NC_032093.1	1005350	1009294	-	3945
CAALFM_C104720WA	-0.358296	0.0068182	0.0245694	NC_032089.1	982170	982391	+	222
CAALFM_C405800CA	-0.359007	0.0041701	0.0167394	NC_032092.1	1287292	1287657	-	366
STE18	-0.35901	0.00706056	0.0252508	NC_032095.1	373998	374338	-	273
BAT21	-0.359028	0.0382793	0.0942001	NC_032090.1	887776	888957	+	1182
MUB1	-0.360893	0.00983291	0.032523	NC_032091.1	1417168	1419369	-	2202
SES1	-0.36105	0.00751308	0.0265152	NC_032091.1	601266	602642	+	1377
NOT3	-0.361236	0.000180386	0.00127617	NC_032090.1	183377	185773	+	2259
CAALFM_C301660WA	-0.361769	0.00557589	0.0210273	NC_032091.1	360108	360458	+	351
NOT4	-0.362148	0.00022084	0.00152387	NC_032096.1	757726	759538	-	1731
CAALFM_C403040WA	-0.363371	0.00987359	0.0325702	NC_032092.1	633412	633630	+	219
RIM101	-0.363921	0.0304334	0.0783336	NC_032089.1	3158465	3160450	-	1986
RPL25	-0.364326	0.013538	0.0417522	NC_032094.1	402753	403626	-	429
RPS10	-0.364976	0.0285341	0.0741573	NC_032090.1	1633293	1633968	-	357
CAALFM_C401720CA	-0.365275	1.79832341728828e-06	2.15170269851076e-05	NC_032092.1	340871	342028	-	1158
CAALFM_C304810CA	-0.365653	9.78641445439826e-06	9.82147978306223e-05	NC_032091.1	1023134	1024411	-	804
CAALFM_C109350WA	-0.365768	0.0288079	0.0747428	NC_032089.1	2060785	2061315	+	531
RPL10	-0.366023	0.00252791	0.0114201	NC_032089.1	521288	521950	+	663
CAALFM_CR03760WA	-0.366758	0.0288916	0.0748655	NC_032096.1	839136	839924	+	789
TIF34	-0.366855	2.57672400194621e-05	0.000232812	NC_032089.1	582899	583951	+	1053
CAALFM_C401580CA	-0.366983	0.0465049	0.108959	NC_032092.1	325943	326036	-	94
CAALFM_C208450WA	-0.368345	0.0220185	0.0605285	NC_032090.1	1704611	1709302	+	4692
ERG13	-0.368389	0.00746312	0.026354	NC_032096.1	1951279	1952634	-	1356
CAALFM_C101900CA	-0.368422	0.00996304	0.032795	NC_032089.1	391247	392764	-	1518
CAALFM_C407170CA	-0.368481	0.0096164	0.0320131	NC_032092.1	1584704	1584946	-	243
RAD51	-0.36914	0.00293191	0.0128678	NC_032096.1	484025	485110	-	1086
CAALFM_C501110WA	-0.369609	0.0060203	0.0222005	NC_032093.1	253333	254304	+	972
MBF1	-0.370425	0.0019289	0.00912196	NC_032089.1	208285	208740	+	456
PGA18	-0.37171	0.0429372	0.10263	NC_032091.1	644041	646302	-	2262
RPL24A	-0.37193	0.00366209	0.0152061	NC_032092.1	1054051	1054518	-	468
POM152	-0.373021	0.0149996	0.0451307	NC_032090.1	70659	74444	+	3786
CAALFM_CR10820WA	-0.373143	0.0488928	0.11322	NC_032096.1	2282415	2282765	+	351
CAALFM_CR10810CA	-0.37352	0.0357771	0.0893268	NC_032096.1	2281329	2282324	-	996
CAALFM_C603180CA	-0.373755	0.00251298	0.0113693	NC_032094.1	669284	672274	-	2991
NTF2	-0.374138	0.0096787	0.032151	NC_032089.1	2212261	2212744	-	375
RPL17B	-0.374287	0.0104212	0.0338868	NC_032090.1	961320	961877	-	558
CAALFM_C505460CA	-0.374615	0.00913145	0.0306972	NC_032093.1	1175896	1176357	-	462
CAALFM_C203360WA	-0.374869	3.66776843932115e-05	0.00031877	NC_032090.1	698119	700455	+	2337
CAALFM_C106650WA	-0.375242	0.016189	0.0479368	NC_032089.1	1421838	1422404	+	567
CAALFM_C100310WA	-0.375388	0.0463738	0.108776	NC_032089.1	46803	48359	+	1557
ARO7	-0.37614	0.00078809	0.00436709	NC_032089.1	2528376	2529182	-	807
CAALFM_C105720WA	-0.377005	0.0124185	0.039077	NC_032089.1	1195171	1196708	+	726
EFB1	-0.377007	0.00371597	0.0153384	NC_032092.1	962661	963667	-	642
CAALFM_C604080WA	-0.377058	0.0010188	0.00541661	NC_032094.1	886488	887828	+	1341
CAALFM_CR10400WA	-0.37854	7.69477672231625e-05	0.000608668	NC_032096.1	2217315	2217947	+	633
CAALFM_C406840WA	-0.378696	0.0164169	0.0484719	NC_032092.1	1529634	1530410	+	777
CAALFM_C112070CA	-0.379509	0.00707537	0.0252745	NC_032089.1	2639138	2641018	-	1881
PEX7	-0.380198	0.0467211	0.109217	NC_032094.1	172250	173392	+	1143
CAALFM_C105330CA	-0.380583	0.00368696	0.0152682	NC_032089.1	1118242	1119618	-	1377
RPL16A	-0.38078	0.00962793	0.0320342	NC_032089.1	31842	32444	+	603
RPS30	-0.380833	0.0183815	0.0529532	NC_032096.1	840282	840809	-	192
RAD7	-0.381565	0.0209866	0.0585421	NC_032090.1	338553	340511	-	1959
CAALFM_C602690CA	-0.381668	0.0175586	0.0510841	NC_032094.1	553947	555881	-	1935
CAALFM_C400170WA	-0.383016	0.00474976	0.0185006	NC_032092.1	27530	27943	+	414
RPL12	-0.383145	0.0155685	0.046367	NC_032091.1	457757	458254	+	498
MTS1	-0.38373	0.0447498	0.105975	NC_032089.1	2129681	2131222	+	1542
SLK19	-0.385061	0.0043539	0.01732	NC_032091.1	1677116	1680709	-	3594
GRP2	-0.385185	0.0450859	0.106444	NC_032093.1	638962	639987	-	1026
LRO1	-0.385399	0.00790967	0.0275069	NC_032089.1	170158	172254	+	2097
CAALFM_CR05890CA	-0.385519	0.027414	0.0719749	NC_032096.1	1235775	1236602	-	828
EIF4E	-0.386133	0.0058101	0.0216981	NC_032096.1	2230203	2230832	+	630
UAP1	-0.386262	0.000441814	0.00272246	NC_032093.1	565049	566509	+	1461
CAALFM_CR00230WA	-0.386687	0.00210173	0.00980385	NC_032096.1	56627	62170	+	5544
CAALFM_CR10440WA	-0.3867	0.0184701	0.0531339	NC_032096.1	2222852	2225545	+	2694
NUP60	-0.387915	0.00108294	0.00567922	NC_032092.1	1410147	1411982	-	1836
SAM50	-0.388023	0.00133267	0.00674767	NC_032091.1	1290741	1292264	-	1524
RPL43A	-0.388198	0.0116538	0.0370731	NC_032093.1	997099	997750	-	279
RPS21B	-0.388685	0.00686928	0.0246659	NC_032089.1	269372	270012	-	264
SMI1	-0.388893	0.000527427	0.00313405	NC_032089.1	1711666	1713528	-	1863
CAALFM_C106770WA	-0.389185	0.0025822	0.0116192	NC_032089.1	1444436	1445959	+	1524
SKI3	-0.39056	0.00043774	0.00270005	NC_032089.1	2149689	2153891	+	4203
CNH1	-0.390862	0.0319461	0.0816135	NC_032092.1	5033	7435	+	2403
CAALFM_C700810WA	-0.391682	0.0404391	0.0982981	NC_032095.1	154466	155746	+	1281
CAALFM_C107360WA	-0.391736	0.040467	0.0983271	NC_032089.1	1585929	1589840	+	3912
LCB2	-0.392094	0.0267411	0.0705993	NC_032089.1	3061337	3063046	-	1710
SMI1B	-0.392883	0.00305533	0.0132227	NC_032091.1	1184605	1186257	-	1653
ZCF3	-0.392913	0.0022572	0.0103643	NC_032089.1	2531200	2531787	-	588
CAALFM_C306800CA	-0.392976	0.000102684	0.000783095	NC_032091.1	1550697	1551773	-	891
IST2	-0.393631	0.0130803	0.0406664	NC_032089.1	1626202	1629063	-	2862
ERG24	-0.393891	0.0494507	0.114211	NC_032090.1	1913246	1914592	-	1347
CAALFM_C503030WA	-0.394249	0.0189259	0.0541921	NC_032093.1	672427	674499	+	2073
ARC1	-0.394318	2.39356979594327e-05	0.000219156	NC_032096.1	698441	699550	+	1110
CAALFM_C108180CA	-0.394621	0.045957	0.108038	NC_032089.1	1785337	1789293	-	3957
CAALFM_C305950WA	-0.394909	0.00847248	0.0289719	NC_032091.1	1337786	1340074	+	2289
SLU7	-0.395436	0.00731424	0.0259472	NC_032091.1	1543770	1544822	+	1053
CAALFM_C402160CA	-0.395474	0.0129922	0.0404536	NC_032092.1	427566	429880	-	2100
IFU5	-0.397261	0.00356486	0.0148624	NC_032096.1	395478	396188	+	711
CAALFM_C107510WA	-0.397879	0.00299481	0.0130435	NC_032089.1	1625174	1626007	+	834
RPL21A	-0.398114	0.0135689	0.0417848	NC_032090.1	804382	805193	-	483
VAN1	-0.398626	0.0155135	0.0462703	NC_032091.1	1713090	1714644	+	1461
RPL32	-0.398996	0.00424923	0.0170024	NC_032094.1	356945	357782	+	396
RPS24	-0.399082	0.00295649	0.0129329	NC_032091.1	15901	16308	+	408
ATS1	-0.400403	0.00356844	0.0148673	NC_032096.1	1802701	1803603	+	903
CAALFM_C111970CA	-0.401104	0.00511493	0.0195765	NC_032089.1	2619019	2620410	-	1392
CAALFM_C101910WA	-0.401208	0.0437367	0.104177	NC_032089.1	393296	394360	+	1065
RPS14B	-0.401599	0.00120354	0.00621124	NC_032089.1	1375843	1376671	-	399
ARO80	-0.402056	0.00245929	0.0111838	NC_032089.1	668763	671960	-	3198
CAALFM_C102240WA	-0.402089	0.000174622	0.00124396	NC_032089.1	469116	471743	+	2628
CAALFM_C600660CA	-0.402358	0.00031129	0.00203627	NC_032094.1	115818	116422	-	411
MLT1	-0.40251	0.0155627	0.046367	NC_032089.1	1795204	1800024	-	4821
CAALFM_C700350CA	-0.403748	0.00846363	0.0289577	NC_032095.1	56058	57377	-	1320
RPS15	-0.403872	0.00975657	0.0323574	NC_032091.1	991751	992554	-	429
SLN1	-0.403958	0.00119135	0.00616899	NC_032096.1	221874	225995	-	4122
ANP1	-0.403975	0.00491647	0.0189582	NC_032090.1	1736690	1737976	+	1287
EGD1	-0.404155	0.00360212	0.0149772	NC_032089.1	2554159	2554632	+	474
CAALFM_C206560WA	-0.404182	0.0381148	0.0938703	NC_032090.1	1332428	1332503	+	76
CAALFM_C306740WA	-0.404483	0.046719	0.109217	NC_032091.1	1539368	1541332	+	1965
RPP1B	-0.40464	0.0142537	0.0433817	NC_032095.1	861407	861733	-	327
DPS1-1	-0.406728	7.3926403524571e-07	9.54998948675905e-06	NC_032096.1	715385	717121	+	1737
UBI3	-0.406777	0.0184902	0.053142	NC_032092.1	1585323	1585904	+	582
CYB5	-0.407025	0.00654403	0.0237062	NC_032095.1	129228	129608	+	381
ARO4	-0.407505	3.19711957901579e-05	0.000282245	NC_032089.1	1068523	1069635	-	1113
CAALFM_C110350CA	-0.407521	0.0236779	0.0639365	NC_032089.1	2287135	2289441	-	2307
CAALFM_C401560CA	-0.40813	0.00175393	0.00845672	NC_032092.1	321752	324649	-	2898
RPS7A	-0.408255	0.0156199	0.0464974	NC_032091.1	317330	317890	+	561
RPL37B	-0.409749	0.00173304	0.00838886	NC_032089.1	2491976	2492601	+	273
GAL4	-0.410172	0.00462893	0.0181443	NC_032090.1	2186547	2187332	+	786
PGA48	-0.410984	0.0202577	0.0571296	NC_032094.1	18356	18682	+	327
CAALFM_C306110CA	-0.411236	0.00217108	0.0100815	NC_032091.1	1391037	1392815	-	1779
SSR1	-0.411277	0.000158125	0.00114766	NC_032095.1	171720	172424	+	705
CHS3	-0.411962	0.0442485	0.105071	NC_032089.1	2856152	2859793	-	3642
PAP1	-0.412034	1.71659564242488e-06	2.06192248511152e-05	NC_032093.1	400477	402144	+	1668
CAALFM_C504350CA	-0.412257	0.000676906	0.00384079	NC_032093.1	962394	963245	-	852
CYP1	-0.412563	0.00533073	0.0202765	NC_032095.1	519130	519618	-	489
CAALFM_C502320CA	-0.413254	0.00768423	0.0269524	NC_032093.1	514002	515186	-	1185
PRP8	-0.413353	0.0123027	0.0387687	NC_032096.1	1864316	1871566	+	7251
RPS13	-0.413614	0.00903235	0.0304138	NC_032094.1	114676	115535	-	456
PKH3	-0.413643	0.00302815	0.0131312	NC_032094.1	60860	63445	+	2586
HAP43	-0.413772	0.0124987	0.0392943	NC_032089.1	2464977	2466881	-	1905
CAALFM_C502440CA	-0.413952	0.0240794	0.0647451	NC_032093.1	537707	538597	-	891
ROT1	-0.41422	0.00104893	0.00554806	NC_032089.1	135654	136436	-	783
NOP10	-0.415747	0.0175362	0.0510668	NC_032096.1	1752667	1752846	-	180
CAALFM_C604060WA	-0.415828	1.05964696834205e-05	0.000105656	NC_032094.1	881371	884007	+	2637
CAALFM_C206260WA	-0.416171	0.0217667	0.0600118	NC_032090.1	1275158	1275673	+	516
NAM7	-0.416307	4.78576202396226e-05	0.000403716	NC_032093.1	95043	98102	+	3060
CAALFM_C103830CA	-0.417967	0.0448504	0.106104	NC_032089.1	803002	803994	-	993
CAALFM_C700270WA	-0.418725	0.000326932	0.00211835	NC_032095.1	38507	39679	+	1173
AAT21	-0.418994	0.0138359	0.0424162	NC_032096.1	1655311	1656561	+	1251
RPP0	-0.41939	0.00289662	0.0127311	NC_032095.1	211801	212739	+	939
GZF3	-0.419438	0.00526472	0.0200626	NC_032096.1	647406	649544	-	2139
CAALFM_C407100CA	-0.419646	0.0140035	0.0427955	NC_032092.1	1568024	1573987	-	5964
LIG1	-0.419649	0.00318182	0.0135497	NC_032095.1	458219	460717	+	2499
TRP3	-0.420488	0.000840119	0.00460981	NC_032089.1	2664810	2666372	+	1563
PPH3	-0.42105	0.00868206	0.0295247	NC_032096.1	847829	848824	-	921
UBA2	-0.421536	0.00170992	0.00828993	NC_032089.1	1751228	1753102	+	1875
RPS23A	-0.422903	0.00254914	0.0115075	NC_032089.1	1408972	1409409	+	438
CAALFM_C207360WA	-0.423447	0.013354	0.0413088	NC_032090.1	1503394	1504845	+	1452
RPS27A	-0.4245	0.00757414	0.026636	NC_032089.1	1155542	1155790	-	249
CAALFM_C302490CA	-0.424851	6.59907721753431e-05	0.000534753	NC_032091.1	542174	546082	-	3909
CAALFM_C302180CA	-0.425129	0.000670034	0.00382292	NC_032091.1	472269	473408	-	1140
KRE9	-0.425597	0.0147407	0.0445692	NC_032091.1	870556	871371	+	816
RPS3	-0.425734	0.00340718	0.0143311	NC_032096.1	1040990	1041745	+	756
SEF1	-0.426315	0.0175366	0.0510668	NC_032096.1	479677	482430	-	2754
PTK2	-0.427337	0.000584529	0.00341422	NC_032094.1	358106	360544	-	2439
TRM9	-0.427516	0.0380318	0.093784	NC_032096.1	1777046	1777843	-	798
CAALFM_CR02210WA	-0.427593	0.0118919	0.0376944	NC_032096.1	490308	493292	+	2985
CAALFM_C111900CA	-0.427971	0.000906624	0.0049178	NC_032089.1	2604245	2605468	-	1224
TIF5	-0.42811	0.00140831	0.00707253	NC_032093.1	555200	556462	-	1263
RPL23A	-0.429007	0.00647434	0.0235507	NC_032094.1	424970	425898	-	414
ANB1	-0.429066	0.00149359	0.0074162	NC_032094.1	331191	332384	+	477
CMD1	-0.429749	1.83007526593769e-05	0.000173225	NC_032092.1	1338043	1338714	+	450
RPS6A	-0.430112	0.00299878	0.0130448	NC_032092.1	255598	256733	+	711
CAALFM_C305150WA	-0.430352	7.40057843271878e-05	0.000590704	NC_032091.1	1103435	1104862	+	1428
CAALFM_C402920WA	-0.43155	0.000577175	0.00338397	NC_032092.1	603218	604786	+	1569
CAALFM_C106530CA	-0.431808	2.10718537869441e-05	0.000195844	NC_032089.1	1390212	1394330	-	4119
HCR1	-0.431828	8.99385904297252e-06	9.08527203652404e-05	NC_032096.1	2214108	2214965	+	858
CAALFM_C108040WA	-0.432411	0.0123063	0.0387687	NC_032089.1	1754691	1754915	+	225
CAALFM_C505000CA	-0.432786	0.000497929	0.00302076	NC_032093.1	1098208	1100409	-	2202
CAALFM_C207000WA	-0.433184	0.00935434	0.0312759	NC_032090.1	1436457	1437149	+	693
CAALFM_C207390CA	-0.433435	2.9757080443869e-05	0.000265359	NC_032090.1	1509083	1511452	-	2370
SAP8	-0.433489	0.0450838	0.106444	NC_032091.1	548135	549352	-	1218
CAALFM_C703410CA	-0.433526	0.00426079	0.0170266	NC_032095.1	749268	751232	-	1965
CAALFM_C201370CA	-0.433835	0.00568409	0.0213309	NC_032090.1	237215	239071	-	1857
CAALFM_C501430CA	-0.433848	0.0315037	0.0806505	NC_032093.1	319484	320866	-	1383
MES1	-0.43418	0.000607257	0.00350695	NC_032093.1	1020159	1022405	-	2247
CAALFM_C700840CA	-0.435112	0.0143297	0.0435831	NC_032095.1	160710	163940	-	3231
CAM1-1	-0.435669	0.00174184	0.00842481	NC_032093.1	742816	744072	+	1257
CAALFM_C104180WA	-0.436318	0.0149876	0.0451166	NC_032089.1	871931	872323	+	393
CDC60	-0.436682	3.75211340378209e-08	6.1490752111982e-07	NC_032096.1	384286	387579	-	3294
RPS16A	-0.436742	0.00416661	0.0167394	NC_032089.1	632083	632838	+	429
CAALFM_C109910CA	-0.437371	0.0372269	0.0923478	NC_032089.1	2167566	2168384	-	819
OBPA	-0.437511	0.00571133	0.0213874	NC_032093.1	398770	400071	-	1302
CAALFM_C203830WA	-0.437628	0.0102837	0.0335816	NC_032090.1	807027	808910	+	1884
RXT3	-0.43772	0.013233	0.0409963	NC_032090.1	1102511	1104064	-	1554
EGD2	-0.439202	0.0284274	0.0739995	NC_032091.1	865042	865578	-	537
CAALFM_C200570WA	-0.439255	0.000272833	0.00182938	NC_032090.1	90640	92419	+	1707
CAALFM_C210230WA	-0.439983	0.00358962	0.0149454	NC_032090.1	2102788	2104539	+	1752
GCD7	-0.440084	0.00282843	0.0124987	NC_032090.1	836081	837178	+	1098
MNN11	-0.440201	0.0353482	0.0884351	NC_032089.1	502050	503384	-	1335
CDC28	-0.440397	1.87101881524932e-05	0.000176828	NC_032096.1	1293451	1294404	+	954
CAALFM_C504860CA	-0.441657	0.000365496	0.00232664	NC_032093.1	1059960	1060479	-	423
EFT2	-0.442405	3.79126363715314e-07	5.12319441494247e-06	NC_032090.1	623498	626224	+	2529
GUK1	-0.442648	0.0385792	0.0947533	NC_032093.1	837646	838218	+	573
CAALFM_C200200WA	-0.442739	0.00159774	0.00782611	NC_032090.1	27574	28386	+	813
IFM3	-0.442799	0.00315545	0.0135121	NC_032090.1	1640824	1641633	-	810
ARD	-0.44358	0.0240824	0.0647451	NC_032094.1	17283	18128	+	846
CAALFM_CR00670CA	-0.443734	0.00676285	0.0244128	NC_032096.1	165832	167064	-	1233
CAALFM_C107090CA	-0.44459	0.00105938	0.00559314	NC_032089.1	1514079	1516313	-	2235
CAALFM_C602650CA	-0.444749	0.0025215	0.0113995	NC_032094.1	539180	540637	-	1458
CAALFM_C106890CA	-0.446133	0.00295924	0.0129329	NC_032089.1	1468465	1469275	-	369
CAALFM_C502010CA	-0.447203	0.0390455	0.0955514	NC_032093.1	451345	453531	-	2187
ISW2	-0.447239	0.0137814	0.0422913	NC_032091.1	1438401	1441571	-	3171
CAALFM_C202410WA	-0.447427	0.0467608	0.109268	NC_032090.1	478612	479181	+	570
DHH1	-0.447539	2.41654646625552e-05	0.000220604	NC_032089.1	1509898	1511547	-	1650
CAALFM_C107690CA	-0.44871	0.00014804	0.00107956	NC_032089.1	1669743	1672880	-	3138
RPL13	-0.448802	0.0012005	0.00620151	NC_032089.1	631014	631622	-	609
TSA1	-0.448912	0.00278326	0.0123473	NC_032091.1	1405934	1406524	-	591
KEM1	-0.449001	9.61173604636281e-05	0.00073942	NC_032089.1	2925999	2930585	-	4515
SNT1	-0.450782	0.0055425	0.0209784	NC_032089.1	2669523	2672528	+	3006
CAS5	-0.451493	0.0119335	0.0378069	NC_032092.1	241362	243827	+	2466
CAALFM_C108110WA	-0.451797	0.000729999	0.00408932	NC_032089.1	1768990	1772265	+	3276
NEP1	-0.451999	0.0100781	0.0330855	NC_032089.1	2495591	2496394	+	804
RPP1A	-0.453724	0.00387114	0.0158183	NC_032089.1	630193	630513	+	321
RPL20B	-0.454875	0.00593881	0.0220186	NC_032092.1	315673	316191	-	519
SUR7	-0.455298	0.0244537	0.0654689	NC_032094.1	364197	365009	-	813
RBP1	-0.455404	0.00619047	0.0227363	NC_032095.1	552627	553001	-	375
RPL5	-0.455451	0.00197206	0.00930462	NC_032095.1	384487	385383	-	897
KRS1	-0.45675	0.00179047	0.00859608	NC_032091.1	1697167	1698951	-	1785
CAALFM_C110110WA	-0.457263	0.00342665	0.0144032	NC_032089.1	2213970	2216138	+	2169
CAALFM_C101140CA	-0.457355	0.00134118	0.00678517	NC_032089.1	227677	229779	-	2103
CAALFM_C113880CA	-0.458576	0.049994	0.115164	NC_032089.1	3053314	3056847	-	3534
HIS1	-0.458597	0.000317433	0.00206768	NC_032093.1	1153178	1154074	-	897
CAALFM_C205580WA	-0.458812	0.0130655	0.0406615	NC_032090.1	1134957	1139015	+	4059
HAL21	-0.4593	0.0188593	0.0540517	NC_032094.1	192961	193944	-	984
CAALFM_C504310WA	-0.459548	0.000111645	0.000841022	NC_032093.1	956328	957911	+	1584
RPL30	-0.459635	0.00292697	0.0128553	NC_032092.1	1055341	1055842	+	321
CAALFM_C603110CA	-0.460017	0.0263078	0.0696281	NC_032094.1	653804	654937	-	1134
CAALFM_CR07120CA	-0.460299	0.00317652	0.013545	NC_032096.1	1553189	1554349	-	1161
RPS5	-0.460357	0.0041678	0.0167394	NC_032093.1	682963	683640	+	678
CAALFM_C502280CA	-0.460672	0.0118608	0.0376151	NC_032093.1	504892	506283	-	1392
YST1	-0.462167	0.00313015	0.0134505	NC_032091.1	1193027	1194203	-	786
CAALFM_C205270WA	-0.464177	0.0181697	0.0524411	NC_032090.1	1086618	1089464	+	2847
CAALFM_C303460CA	-0.465303	0.025034	0.066779	NC_032091.1	733522	734337	-	816
CAALFM_C407130WA	-0.46714	0.000187616	0.00131824	NC_032092.1	1578444	1582748	+	4305
AGP3	-0.467978	0.0158162	0.0470365	NC_032092.1	1039532	1041073	-	1542
RPL19A	-0.468266	0.00159472	0.00782604	NC_032091.1	941278	942286	-	573
RPL10A	-0.468333	0.000508187	0.00305527	NC_032094.1	465254	465907	-	654
SMX4	-0.4684	0.0179459	0.0520634	NC_032096.1	1595318	1595608	+	291
CAALFM_C207040WA	-0.468497	0.00156065	0.00769952	NC_032090.1	1441145	1442233	+	1089
LEA1	-0.468609	2.56617227815367e-05	0.00023254	NC_032092.1	1269674	1270375	-	702
VAC7	-0.468967	0.00231935	0.010621	NC_032092.1	930996	933335	-	2340
BEM1	-0.469406	0.000560801	0.00330841	NC_032092.1	292031	293929	+	1899
CDC46	-0.470111	0.0377606	0.0932216	NC_032090.1	1272572	1274758	-	2187
CAALFM_CR06850CA	-0.47072	0.0366314	0.091201	NC_032096.1	1467125	1467409	-	216
CAALFM_C106500WA	-0.471074	0.00208673	0.00974124	NC_032089.1	1380391	1381107	+	717
CAALFM_C505010WA	-0.471317	0.0428151	0.102457	NC_032093.1	1100839	1101153	+	315
CAALFM_CR02680WA	-0.471891	0.00186144	0.00885044	NC_032096.1	615879	618245	+	2367
TIF4631	-0.471975	0.000115153	0.000861133	NC_032090.1	1779860	1783114	-	3255
IRR1	-0.473213	0.0058773	0.0218432	NC_032089.1	3135405	3138674	-	3270
CAALFM_C603810WA	-0.473758	0.0364163	0.0908123	NC_032094.1	826674	828011	+	1338
CAALFM_C502780WA	-0.473955	0.0239413	0.0644783	NC_032093.1	623507	625951	+	2445
CAALFM_C306640WA	-0.47471	0.0367296	0.0914086	NC_032091.1	1517766	1518587	+	822
CAALFM_C205520WA	-0.475656	0.0028765	0.0126678	NC_032090.1	1125205	1126004	+	741
TIF3	-0.476347	0.003153	0.013511	NC_032094.1	337224	338591	+	1368
CAALFM_C102090CA	-0.477276	0.0147348	0.0445692	NC_032089.1	430507	431994	-	1488
CAALFM_C504290CA	-0.477397	0.00583663	0.0217462	NC_032093.1	952051	953346	-	1296
GCN3	-0.477583	0.0003793	0.00240457	NC_032095.1	254404	255339	+	936
TRM1	-0.479483	0.0444496	0.105467	NC_032096.1	202216	203886	+	1671
RPC11	-0.47988	0.0249173	0.0665831	NC_032090.1	2213264	2213599	+	336
MED14	-0.480629	4.47189245432558e-05	0.000380605	NC_032093.1	712905	716690	+	3786
RPS20	-0.480813	0.0067385	0.0243392	NC_032096.1	1772154	1772513	+	360
CAALFM_C113330CA	-0.482365	6.62358579343259e-05	0.000534922	NC_032089.1	2907207	2908241	-	1035
LAC1	-0.483055	0.00734203	0.0260017	NC_032091.1	1283574	1284857	-	1284
CAALFM_C207080CA	-0.483502	0.00895397	0.0301831	NC_032090.1	1444905	1445444	-	540
CLA4	-0.483585	0.0461477	0.10837	NC_032089.1	2249405	2252335	-	2931
CDC54	-0.484489	0.0304557	0.0783582	NC_032089.1	2738857	2741595	-	2739
CAALFM_C400190WA	-0.48491	0.0234091	0.0633774	NC_032092.1	29746	30663	+	918
SNF2	-0.484919	2.11282054789761e-05	0.000196072	NC_032090.1	410199	415271	+	5073
MSI3	-0.485405	0.00192461	0.00910862	NC_032089.1	1278575	1280680	-	2106
CAALFM_C402850WA	-0.485574	0.00384989	0.0157523	NC_032092.1	592423	594816	+	2394
RPL3	-0.487224	5.59261624454134e-05	0.00046507	NC_032090.1	1921832	1923001	+	1170
IMH3	-0.487236	0.000959134	0.00515273	NC_032090.1	1302199	1304011	-	1566
CAALFM_C604290WA	-0.489562	5.30625597567394e-06	5.7063087822169e-05	NC_032094.1	948163	950031	+	1869
CDC14	-0.490409	0.000142287	0.0010413	NC_032094.1	116838	118541	+	1629
CAALFM_CR00350WA	-0.490478	0.00413953	0.0166921	NC_032096.1	88058	89263	+	1206
ALS9	-0.49089	0.0474505	0.110586	NC_032094.1	797842	803514	+	5673
CAALFM_C503920CA	-0.491531	0.030164	0.0777376	NC_032093.1	858499	859104	-	606
CAALFM_C502330WA	-0.493234	0.00185076	0.00881328	NC_032093.1	515646	515960	+	315
CAALFM_CR08470WA	-0.495023	0.0155306	0.0462987	NC_032096.1	1828604	1830001	+	1398
GUT2	-0.495322	0.0014146	0.00709833	NC_032092.1	1507097	1509049	+	1953
RAD53	-0.495686	0.0250052	0.0667311	NC_032091.1	799968	802067	+	2100
SSB1	-0.496252	0.000707853	0.00399432	NC_032096.1	1762392	1764233	+	1842
CAALFM_CR07460CA	-0.496931	0.000499833	0.00302254	NC_032096.1	1618134	1620149	-	2016
CAALFM_CR06840WA	-0.496969	0.0270698	0.0712761	NC_032096.1	1464905	1467055	+	2151
DRE2	-0.497323	0.0343277	0.0864434	NC_032096.1	609126	610355	-	1230
CAALFM_C703010WA	-0.498735	1.1443570760072e-09	2.5924736405722e-08	NC_032095.1	653587	656172	+	2586
CMK1	-0.498741	0.00301458	0.0130929	NC_032091.1	960570	961817	-	1248
HIS5	-0.498848	0.0253566	0.0674934	NC_032092.1	111275	112444	+	1170
RPG1A	-0.500466	2.09968098243221e-05	0.000195442	NC_032089.1	2782398	2785190	+	2793
CAALFM_C203410WA	-0.501245	2.86591030404335e-08	4.90548313708753e-07	NC_032090.1	712666	715701	+	3036
CAALFM_C402720CA	-0.501333	0.00371636	0.0153384	NC_032092.1	558858	559796	-	939
CAALFM_C404390WA	-0.501655	0.00035429	0.00226231	NC_032092.1	936830	937776	+	375
CAALFM_C202490CA	-0.502017	0.0185554	0.0533045	NC_032090.1	496573	500625	-	4053
PTC2	-0.502427	0.00231613	0.010619	NC_032096.1	349630	351381	+	1752
FAL1	-0.503667	0.0114789	0.0366112	NC_032089.1	1181156	1182355	-	1200
CAALFM_C109540WA	-0.503722	0.00790174	0.0275069	NC_032089.1	2102573	2104153	+	1581
CAALFM_C202420CA	-0.505321	0.0113834	0.0363633	NC_032090.1	479261	481102	-	1842
CSE4	-0.505973	5.23844527690719e-05	0.000439174	NC_032091.1	173043	173678	+	636
CAALFM_CR06450WA	-0.506009	0.0058173	0.0216987	NC_032096.1	1378087	1380147	+	2061
NMD5	-0.506318	0.0138817	0.0424921	NC_032092.1	93725	96778	-	3054
GCD11	-0.506499	6.33890386388064e-06	6.69988432405361e-05	NC_032093.1	482348	483952	-	1605
GIR2	-0.507625	8.54058074193008e-05	0.000668705	NC_032095.1	292252	293031	+	780
CAALFM_C209970CA	-0.509673	5.01945774667567e-09	1.02078873382889e-07	NC_032090.1	2038151	2039194	-	1044
CAALFM_C200840WA	-0.51111	1.13611008481869e-06	1.41143353682515e-05	NC_032090.1	142772	144541	+	1770
RPL6	-0.511226	0.00102639	0.00544287	NC_032089.1	650064	650956	+	531
CAALFM_C307700WA	-0.51147	6.70068239373974e-10	1.594193239777e-08	NC_032091.1	1754845	1755624	+	780
MRR1	-0.512839	0.0215027	0.0595238	NC_032091.1	1329263	1332589	+	3327
SMC1	-0.51519	0.0492483	0.113957	NC_032096.1	818425	822147	-	3723
RLI1	-0.515346	0.00851769	0.0290781	NC_032089.1	697530	699398	-	1869
CAALFM_C406590WA	-0.515628	0.0136211	0.0419037	NC_032092.1	1472403	1473227	+	825
RDN25	-0.516636	4.36800993990553e-07	5.86643512853037e-06	NC_032096.1	1893470	1896830	+	3361
CAALFM_C403930CA	-0.517064	0.000190592	0.0013361	NC_032092.1	836883	837323	-	441
CAALFM_C205050CA	-0.518493	0.0297121	0.0767977	NC_032090.1	1045870	1047258	-	1389
CAALFM_CR07170WA	-0.519605	0.0235218	0.0636267	NC_032096.1	1563256	1564104	+	849
RPS28B	-0.520061	0.000552805	0.00326908	NC_032095.1	131585	131860	+	204
RPS21	-0.522858	0.000678238	0.00384481	NC_032089.1	289699	290448	-	750
RPL27A	-0.523802	0.00441194	0.017472	NC_032089.1	2698188	2699014	-	411
CAALFM_C105360CA	-0.523854	0.0161364	0.0478042	NC_032089.1	1123871	1125682	-	1812
INT1	-0.524881	1.27616851497959e-06	1.56648414129566e-05	NC_032093.1	547644	553208	+	5130
TIF11	-0.524998	0.000970163	0.00520291	NC_032090.1	2202878	2203342	+	465
CAALFM_CR06680CA	-0.525093	0.00148193	0.00737614	NC_032096.1	1436296	1439613	-	3318
ALS4	-0.525108	0.0120488	0.0381523	NC_032094.1	898452	904754	-	6303
CAALFM_C501470CA	-0.526095	0.000456437	0.00279857	NC_032093.1	328259	329767	-	1509
CAALFM_C703270WA	-0.526449	0.000380182	0.00240521	NC_032095.1	710680	711873	+	1194
RPL11	-0.526651	0.000606965	0.00350695	NC_032090.1	1395463	1396380	-	525
GCN20	-0.527108	1.40746102966958e-07	2.07482652268515e-06	NC_032089.1	75573	77828	-	2256
CNT	-0.527336	0.00372548	0.0153555	NC_032090.1	1232702	1234528	+	1827
CAALFM_C700410CA	-0.527588	0.000590913	0.0034351	NC_032095.1	65303	68746	-	3444
CAALFM_C502660CA	-0.527613	7.52032403497354e-05	0.000597939	NC_032093.1	600804	601811	-	1008
CAALFM_C406790WA	-0.528864	0.0282229	0.0735348	NC_032092.1	1513766	1514587	+	822
CAALFM_C307420WA	-0.529383	6.21515865712579e-06	6.60307028365675e-05	NC_032091.1	1699250	1700236	+	987
NRM1	-0.529517	0.00479499	0.0186415	NC_032089.1	160942	162672	-	1731
ASC1	-0.529687	0.000405978	0.00253958	NC_032095.1	257912	259124	+	954
SUP35	-0.529778	1.79237795974739e-08	3.22000961748204e-07	NC_032090.1	1985611	1987776	+	2166
PLB5	-0.530105	0.00687152	0.0246659	NC_032089.1	1804089	1806353	-	2265
CAALFM_C604050WA	-0.530239	0.00101485	0.00540025	NC_032094.1	879657	880859	+	1203
GDT1	-0.530385	3.77881104590741e-05	0.000327037	NC_032090.1	950284	951336	-	1053
SLY41	-0.530389	2.61069122083339e-07	3.66763794196956e-06	NC_032094.1	107872	109443	+	1572
CAALFM_C601590WA	-0.531127	2.37352266448322e-05	0.000217644	NC_032094.1	328457	329938	+	1482
SUI3	-0.531587	3.20516371757744e-05	0.00028255	NC_032095.1	892096	892941	-	846
TMA19	-0.532055	0.00119441	0.00617965	NC_032096.1	197957	198460	-	504
GUA1	-0.532161	0.0349365	0.0875829	NC_032089.1	2090366	2091958	-	1593
NCE102	-0.533669	0.00369335	0.0152844	NC_032091.1	1056652	1057164	-	513
CAALFM_C701210CA	-0.534659	0.0464387	0.108887	NC_032095.1	253347	254183	-	837
CAALFM_C112760WA	-0.535145	0.00599384	0.0221358	NC_032089.1	2781193	2782158	+	966
GIN4	-0.535405	0.0164759	0.0485764	NC_032089.1	2497783	2501832	-	4050
CAALFM_C503640WA	-0.535754	0.0464799	0.108942	NC_032093.1	809368	810267	+	900
GAP1	-0.536936	0.00112017	0.00585453	NC_032093.1	626060	627808	-	1749
CAALFM_C204620WA	-0.536939	1.07278409134505e-11	3.32185707078803e-10	NC_032090.1	965382	968297	+	2916
YDJ1	-0.537167	0.000714742	0.00402214	NC_032096.1	939255	940436	+	1182
RPS42	-0.537314	0.00165577	0.00806439	NC_032089.1	332721	334077	+	789
CAALFM_CR10380CA	-0.537405	0.00994649	0.032758	NC_032096.1	2215084	2216109	-	1026
FGR27	-0.538049	1.7574970728331e-08	3.16657805929753e-07	NC_032093.1	816570	818933	+	2364
APN2	-0.538086	0.000252978	0.00172058	NC_032089.1	2360939	2362294	+	1356
CAALFM_C303110WA	-0.538914	4.81662860307189e-06	5.21618022005782e-05	NC_032091.1	660875	662410	+	1536
CAALFM_C209160WA	-0.539369	0.000508221	0.00305527	NC_032090.1	1882409	1883422	+	1014
UGP1	-0.539673	1.97101417790829e-05	0.00018458	NC_032096.1	1016385	1018027	-	1503
CAALFM_C503510CA	-0.540685	0.000324829	0.00210694	NC_032093.1	787678	789219	-	1542
TCC1	-0.540729	0.0357477	0.0893032	NC_032091.1	1729949	1732195	+	2247
CAALFM_C105420WA	-0.540814	0.00347381	0.0145518	NC_032089.1	1137313	1137870	+	558
CAALFM_C401780CA	-0.541181	0.00488552	0.0188862	NC_032092.1	349990	350946	-	957
CAALFM_C604260CA	-0.541282	0.0101352	0.0332264	NC_032094.1	937516	938199	-	684
CAALFM_C203880CA	-0.541403	0.0253252	0.0674389	NC_032090.1	811574	812026	-	225
HST3	-0.543033	0.000347228	0.0022277	NC_032093.1	297628	299091	+	1464
SWI4	-0.543222	0.0100536	0.0330578	NC_032089.1	372225	375440	+	3060
CAALFM_CR08450CA	-0.543225	9.8658921840837e-07	1.23815942236912e-05	NC_032096.1	1823510	1825432	-	1923
CAALFM_CR01050CA	-0.543454	1.06281609353373e-06	1.32643146840836e-05	NC_032096.1	235391	237199	-	1809
CAALFM_C702160WA	-0.543491	0.00142474	0.00713758	NC_032095.1	472182	475838	+	3657
BEM2	-0.544411	0.00295934	0.0129329	NC_032095.1	329715	336473	+	6759
CAALFM_C503010WA	-0.544547	0.00815145	0.0281239	NC_032093.1	664894	666915	+	2022
CAALFM_CR05550CA	-0.544836	0.0149809	0.0451166	NC_032096.1	1181749	1185222	-	3474
RPL40B	-0.545416	0.0039284	0.0159886	NC_032092.1	208446	208604	-	159
CAALFM_C501220WA	-0.546596	0.000468303	0.00286278	NC_032093.1	273044	274345	+	1302
RPS12	-0.546929	0.00153251	0.00757284	NC_032091.1	1636561	1636992	-	432
ERG1	-0.547151	0.042054	0.100989	NC_032089.1	1880547	1882037	-	1491
MCM2	-0.548042	0.0230177	0.0625375	NC_032096.1	853958	856669	-	2712
BRE1	-0.548305	2.84620012256666e-05	0.00025564	NC_032093.1	33839	35884	-	2046
CTA9	-0.54851	0.0002139	0.00148262	NC_032089.1	253158	254441	+	1284
MNT2	-0.549119	0.00624417	0.0228619	NC_032091.1	405200	406585	-	1386
HTA2	-0.549488	0.00222888	0.0102879	NC_032089.1	870671	871066	-	396
CAALFM_C101530CA	-0.549591	0.000905415	0.00491556	NC_032089.1	306618	308486	-	1869
RPL18	-0.550244	3.08851904791527e-05	0.000274624	NC_032091.1	1096555	1097574	-	561
DRG1	-0.550732	0.00060383	0.00349371	NC_032089.1	1767333	1768439	+	1107
RPL35	-0.55078	0.0377478	0.0932216	NC_032091.1	1067838	1068640	+	363
VRG4	-0.550931	0.00181568	0.00867996	NC_032089.1	1674155	1675270	-	1116
CAALFM_C701270CA	-0.551267	0.00287812	0.0126678	NC_032095.1	259274	261082	-	1809
CAALFM_C306830CA	-0.551269	0.000370337	0.00235502	NC_032091.1	1556453	1560565	-	4113
CAALFM_C301520CA	-0.551586	0.00354778	0.0148314	NC_032091.1	322839	323900	-	1062
CAALFM_C103460CA	-0.551691	0.017072	0.0500249	NC_032089.1	727114	730086	-	2973
ILV1	-0.551729	0.00106999	0.00562088	NC_032090.1	1262842	1264551	+	1710
BDF1	-0.551944	0.000269726	0.00181843	NC_032093.1	30720	32849	-	2130
ERG2	-0.552525	0.0126305	0.039648	NC_032089.1	154633	155286	-	654
CAALFM_C114380CA	-0.555938	0.000480315	0.00293039	NC_032089.1	3165464	3167263	-	1800
TRP4	-0.556365	0.000504646	0.00303972	NC_032092.1	1566664	1567773	-	1110
CAALFM_C600110CA	-0.55723	0.00204409	0.00959306	NC_032094.1	12648	13433	-	786
CAALFM_C305280CA	-0.557726	5.44401174092383e-05	0.000453938	NC_032091.1	1161511	1162572	-	1062
RPL42	-0.559347	0.00752585	0.0265299	NC_032089.1	2299892	2300570	-	321
PPT1	-0.559742	0.00641789	0.0233868	NC_032091.1	369832	371523	-	1692
RPL9B	-0.559934	2.21022381284193e-09	4.72895803289304e-08	NC_032091.1	538836	539411	-	576
CDC6	-0.559956	0.0420885	0.101032	NC_032089.1	2666903	2668348	+	1446
GCS1	-0.560201	0.00440641	0.017472	NC_032089.1	1714644	1716962	-	2319
CAALFM_C405260WA	-0.560454	0.00571256	0.0213874	NC_032092.1	1143093	1144082	+	990
CAALFM_C202710CA	-0.560473	0.000672031	0.00383076	NC_032090.1	540983	541825	-	843
CAALFM_C500400CA	-0.560814	2.46743795090907e-05	0.000224253	NC_032093.1	74018	76453	-	2436
TIF	-0.562638	0.00191328	0.00906198	NC_032089.1	263479	264672	-	1194
RPS18	-0.563204	0.00440483	0.017472	NC_032095.1	202217	203082	+	438
GSY1	-0.564155	0.0172268	0.0503803	NC_032096.1	182254	184239	-	1986
RIX7	-0.566937	0.00838998	0.0287697	NC_032093.1	474334	476817	-	2484
RPL14	-0.56903	0.000705527	0.0039885	NC_032089.1	2839748	2840497	+	396
CAALFM_C404800WA	-0.569357	0.000112828	0.00084683	NC_032092.1	1033241	1034341	+	1101
CAALFM_C104470CA	-0.569581	0.00326387	0.0138417	NC_032089.1	920167	920688	-	522
GAR1	-0.569721	0.0252952	0.0673882	NC_032089.1	2538443	2539003	+	561
CAALFM_C404810CA	-0.569942	0.0203835	0.0574055	NC_032092.1	1034791	1035768	-	978
TEF2	-0.570048	1.28585816020851e-08	2.37229280934276e-07	NC_032089.1	1842502	1843878	+	1377
YTH1	-0.570063	0.000123621	0.000917776	NC_032090.1	1164030	1164677	-	648
RPC40	-0.570534	0.0240509	0.064745	NC_032090.1	1097889	1098899	-	1011
CAALFM_C106980CA	-0.570967	0.000599976	0.00347467	NC_032089.1	1487707	1489140	-	1434
CAALFM_C604140CA	-0.571143	0.0010629	0.00559314	NC_032094.1	907998	910160	-	2163
CAALFM_C101150CA	-0.571331	0.0411339	0.0994453	NC_032089.1	232865	234934	-	2070
PRT1	-0.571389	1.89348601127272e-07	2.73247325561183e-06	NC_032095.1	303151	305370	-	2220
CAALFM_CR04850CA	-0.572428	0.0288904	0.0748655	NC_032096.1	1051306	1052082	-	777
[truncated: 676 more rows]

## Sheet: tlo-TAC1-5_v_tlo-TAC1-5+TLO2
gene_name	log2FoldChange	pvalue	padj	gene_chr	gene_start	gene_end	gene_strand	gene_length
tA(AGC)2	2.0697	0.00807265	0.999523	NC_032091.1	845662	845734	+	73
CAALFM_C306040WA	1.43616	0.0404516	0.999523	NC_032091.1	1373713	1375218	+	1506
CAALFM_C303130CA	1.30276	0.0435415	0.999523	NC_032091.1	665661	667181	-	1521
CAALFM_C401590CA	1.09233	0.0364455	0.999523	NC_032092.1	326188	326271	-	84
ADH1	0.862015	2.01038122819982e-15	1.24060625592211e-11	NC_032093.1	1107880	1108932	+	1053
OAC1	0.753378	0.0419804	0.999523	NC_032091.1	1419828	1420880	-	1053
ARG11	0.747189	0.00239873	0.999523	NC_032091.1	990298	991251	-	954
CAALFM_C401580CA	0.745878	0.00026308	0.282893	NC_032092.1	325943	326036	-	94
CAALFM_C401600CA	0.702369	0.0277418	0.999523	NC_032092.1	326439	326531	-	93
CAALFM_C205600WA	0.678572	0.0294696	0.999523	NC_032090.1	1141059	1141154	+	96
CAALFM_C501710CA	0.641854	0.00808281	0.999523	NC_032093.1	385279	387495	-	2217
TAZ1	0.636915	6.5331763560723e-06	0.0201581	NC_032090.1	1904445	1905677	+	1233
CAALFM_C400810CA	0.618021	0.0178201	0.999523	NC_032092.1	144138	145490	-	1353
CAALFM_C301110CA	0.577426	0.0497022	0.999523	NC_032091.1	223626	225776	-	2151
CAALFM_C602290CA	0.57721	0.0269903	0.999523	NC_032094.1	475632	478013	-	2382
CAALFM_C603440WA	0.568606	0.000137615	0.282893	NC_032094.1	725374	727680	+	2307
CCW14	0.522811	0.0159573	0.999523	NC_032093.1	221837	222652	+	816
CAALFM_C111680CA	0.498354	0.0320375	0.999523	NC_032089.1	2559106	2559327	-	222
CAALFM_CR03660CA	0.497546	0.0050706	0.999523	NC_032096.1	812990	814756	-	1767
CAALFM_CR02600WA	0.495193	0.0408958	0.999523	NC_032096.1	581329	581982	+	654
CAALFM_C701880CA	0.480309	0.0263496	0.999523	NC_032095.1	404173	405123	-	951
CAALFM_C702160WA	0.450715	0.00281296	0.999523	NC_032095.1	472182	475838	+	3657
CAALFM_C204990WA	0.426518	0.006697	0.999523	NC_032090.1	1040068	1040901	+	834
IFR1	0.419126	0.0429641	0.999523	NC_032090.1	2093231	2094343	+	1113
CAALFM_C209360WA	0.417974	0.00732126	0.999523	NC_032090.1	1906142	1908715	+	2574
CAALFM_C402080WA	0.416165	0.016725	0.999523	NC_032092.1	416114	417043	+	930
CAALFM_C305950WA	0.409135	0.00874425	0.999523	NC_032091.1	1337786	1340074	+	2289
CAALFM_CR07310WA	0.399716	0.041307	0.999523	NC_032096.1	1592134	1594029	+	1896
CAALFM_C302420CA	0.392864	0.00383815	0.999523	NC_032091.1	529159	531802	-	2644
CAALFM_C210140WA	0.383224	0.0304173	0.999523	NC_032090.1	2081130	2082971	+	1842
CAALFM_C405040WA	0.380646	0.0191231	0.999523	NC_032092.1	1077190	1077411	+	222
PET127	0.379937	0.0429047	0.999523	NC_032089.1	2438057	2440174	+	2118
CAALFM_C701350CA	0.366382	0.0127907	0.999523	NC_032095.1	275786	276745	-	960
CAALFM_C306740WA	0.363513	0.0369904	0.999523	NC_032091.1	1539368	1541332	+	1965
CAALFM_CR06630WA	0.354745	0.03272	0.999523	NC_032096.1	1424337	1424474	+	138
CAALFM_CR07200WA	0.35355	0.0441603	0.999523	NC_032096.1	1569149	1570732	+	1584
CAALFM_C112280CA	0.351866	0.0273143	0.999523	NC_032089.1	2679385	2680083	-	699
CAALFM_C103910CA	0.344447	0.00188434	0.969024	NC_032089.1	825919	827970	-	2052
MTG2	0.338576	0.00649052	0.999523	NC_032096.1	1198841	1200487	-	1647
CAALFM_C307550CA	0.334432	0.018396	0.999523	NC_032091.1	1719339	1721228	-	1890
CAALFM_C401420WA	0.333238	0.0122616	0.999523	NC_032092.1	294718	301869	+	7152
CAALFM_C106440CA	0.328009	0.00794833	0.999523	NC_032089.1	1372798	1375413	-	2616
CAALFM_C105330CA	0.32042	0.0257032	0.999523	NC_032089.1	1118242	1119618	-	1377
DDC1	0.310437	0.0250205	0.999523	NC_032091.1	554571	556037	+	1467
CAALFM_C405360CA	0.300846	0.0355913	0.999523	NC_032092.1	1169089	1170171	-	1083
SUV3	0.299223	0.0290012	0.999523	NC_032090.1	908645	910807	-	2163
RPL82	0.272722	0.0399839	0.999523	NC_032089.1	2432310	2433429	+	783
RIM2	0.271129	0.0465685	0.999523	NC_032090.1	946908	948107	+	1200
CAALFM_CR02940CA	0.256599	0.0379513	0.999523	NC_032096.1	678887	679966	-	1080
CAALFM_C112610WA	0.255187	0.00434363	0.999523	NC_032089.1	2749614	2750276	+	663
CAALFM_C303110WA	0.251634	0.033681	0.999523	NC_032091.1	660875	662410	+	1536
CAALFM_C302030WA	0.250867	0.0153832	0.999523	NC_032091.1	445556	446539	+	984
CAALFM_CR03950WA	0.250409	0.0253411	0.999523	NC_032096.1	896166	896951	+	786
CAALFM_C305440CA	0.250262	0.0161234	0.999523	NC_032091.1	1209706	1210995	-	1290
ALS5	0.243171	0.0151668	0.999523	NC_032094.1	782435	786478	+	4044
CAALFM_C403750CA	0.243058	0.0153168	0.999523	NC_032092.1	796578	797762	-	1185
CAALFM_C106400CA	0.242275	0.0438318	0.999523	NC_032089.1	1361000	1363132	-	2133
CAALFM_C307370WA	0.239749	0.0249877	0.999523	NC_032091.1	1693663	1694244	+	582
CAALFM_C405310WA	0.238255	0.0499438	0.999523	NC_032092.1	1156768	1158231	+	1464
CAALFM_C107470CA	0.229909	0.0496594	0.999523	NC_032089.1	1617098	1619065	-	1968
MRS2	0.226824	0.0483465	0.999523	NC_032096.1	428526	429932	-	1407
CAALFM_C202200WA	0.204085	0.0189949	0.999523	NC_032090.1	433118	434554	+	1437
CAALFM_C702120CA	0.194832	0.0477116	0.999523	NC_032095.1	467306	467767	-	462
HNM1	0.192617	0.0177075	0.999523	NC_032090.1	201446	203062	-	1617
TPS3	-0.155946	0.0460113	0.999523	NC_032090.1	2198731	2201816	+	3024
SNF1	-0.16111	0.0427876	0.999523	NC_032093.1	294646	296502	+	1857
CAALFM_C603950CA	-0.162287	0.0432554	0.999523	NC_032094.1	855600	856616	-	1017
RSR1	-0.16881	0.0265694	0.999523	NC_032096.1	465453	466273	+	747
CAALFM_C103120WA	-0.169614	0.0460282	0.999523	NC_032089.1	651902	653134	+	1233
CAP1	-0.171496	0.0412008	0.999523	NC_032091.1	478901	480400	+	1500
CAALFM_C204490WA	-0.17768	0.0167474	0.999523	NC_032090.1	938705	939382	+	678
CAALFM_C502900WA	-0.17982	0.0395065	0.999523	NC_032093.1	642638	644950	+	2313
MVD	-0.183855	0.0405063	0.999523	NC_032089.1	13778	14917	+	1089
TEF1	-0.185481	0.046504	0.999523	NC_032090.1	1690400	1691776	-	1377
HSM3	-0.194141	0.0356932	0.999523	NC_032095.1	758521	759939	-	1419
CAALFM_C700260CA	-0.197437	0.0459171	0.999523	NC_032095.1	35365	38295	-	2931
CMK1	-0.2003	0.0119023	0.999523	NC_032091.1	960570	961817	-	1248
CAALFM_C204850CA	-0.200389	0.048255	0.999523	NC_032090.1	1013027	1014433	-	1329
CAALFM_C700190WA	-0.201688	0.026661	0.999523	NC_032095.1	26062	27036	+	975
CAALFM_C106970CA	-0.201836	0.0135451	0.999523	NC_032089.1	1485816	1487471	-	1656
CAALFM_C200770WA	-0.20295	0.0331135	0.999523	NC_032090.1	132166	132792	+	627
CDR4	-0.203559	0.0287615	0.999523	NC_032089.1	1757979	1762451	+	4473
CAALFM_C504870WA	-0.218017	0.0329752	0.999523	NC_032093.1	1061084	1061869	+	786
CAALFM_CR03260WA	-0.218924	0.0146409	0.999523	NC_032096.1	731819	732900	+	1017
CAALFM_CR05730CA	-0.220673	0.0259653	0.999523	NC_032096.1	1215325	1216785	-	1461
CAALFM_C302920WA	-0.225346	0.00559196	0.999523	NC_032091.1	625101	625490	+	390
CAALFM_C108610CA	-0.229952	0.0302944	0.999523	NC_032089.1	1885503	1886144	-	642
CAALFM_C603290WA	-0.232617	0.043821	0.999523	NC_032094.1	689317	690756	+	1440
CAALFM_C105540CA	-0.237072	0.026032	0.999523	NC_032089.1	1163603	1164622	-	1020
FCR3	-0.238255	0.00308427	0.999523	NC_032093.1	407947	409146	+	1200
CAALFM_C209980WA	-0.242164	0.028998	0.999523	NC_032090.1	2041560	2042537	+	978
RAS2	-0.244032	0.0421313	0.999523	NC_032091.1	934439	935401	-	963
CRH11	-0.2482	0.0211568	0.999523	NC_032092.1	599268	600629	-	1362
BUB3	-0.248242	0.0461829	0.999523	NC_032093.1	731795	732916	+	1122
RBR3	-0.249055	0.0393918	0.999523	NC_032095.1	716697	721385	-	4689
CAALFM_C600290WA	-0.250953	0.0180891	0.999523	NC_032094.1	39723	41777	+	2055
CAALFM_C504410CA	-0.256975	0.0331479	0.999523	NC_032093.1	973063	974205	-	1143
CAALFM_C602790CA	-0.263705	0.0105104	0.999523	NC_032094.1	573291	575498	-	2208
ATO2	-0.266533	0.00479938	0.999523	NC_032091.1	189352	190149	+	798
CAALFM_C209420WA	-0.273616	0.0284632	0.999523	NC_032090.1	1919179	1921308	+	2130
CAALFM_C603050CA	-0.278084	0.0412308	0.999523	NC_032094.1	640436	641836	-	1401
ATG15	-0.285316	0.0357709	0.999523	NC_032094.1	366437	368230	-	1794
YTH1	-0.285971	0.0161312	0.999523	NC_032090.1	1164030	1164677	-	648
PTP2	-0.286114	0.0364266	0.999523	NC_032092.1	826096	828363	+	2268
PCL7	-0.29049	0.0161761	0.999523	NC_032089.1	1459268	1461322	+	2055
SOL1	-0.302358	0.00686199	0.999523	NC_032091.1	806218	806934	-	717
UCF1	-0.307609	0.0154333	0.999523	NC_032090.1	1675845	1676450	-	606
CAALFM_C209820WA	-0.327677	0.0318681	0.999523	NC_032090.1	2009284	2011107	+	1824
CAALFM_C700350CA	-0.330974	0.00150928	0.931378	NC_032095.1	56058	57377	-	1320
CAALFM_C307430WA	-0.331139	0.00133657	0.916444	NC_032091.1	1700498	1701494	+	930
CAALFM_C114190CA	-0.335646	0.000910979	0.803093	NC_032089.1	3126893	3127267	-	375
CAALFM_C210600WA	-0.348584	0.00593055	0.999523	NC_032090.1	2187377	2187721	+	345
CAALFM_C101290CA	-0.349988	0.00289567	0.999523	NC_032089.1	255170	257443	-	2274
CAALFM_C204480WA	-0.350445	0.0107082	0.999523	NC_032090.1	937444	938493	+	1050
CAALFM_C111510CA	-0.351487	0.00292091	0.999523	NC_032089.1	2529466	2530416	-	951
CAALFM_C306560WA	-0.351855	0.0012277	0.916444	NC_032091.1	1496301	1497788	+	1488
CAALFM_CR08990CA	-0.363579	0.0231666	0.999523	NC_032096.1	1922057	1923109	-	1053
STB3	-0.3705	0.0198532	0.999523	NC_032090.1	1842875	1844386	+	1512
CAALFM_C105440CA	-0.385428	0.0221325	0.999523	NC_032089.1	1141075	1142832	-	1758
CAALFM_CR03730CA	-0.405931	0.0002098	0.282893	NC_032096.1	833215	834933	-	1719
CAALFM_C505060CA	-0.414588	0.00560726	0.999523	NC_032093.1	1109074	1109559	-	486
TSA1	-0.505692	0.00172811	0.969024	NC_032091.1	1405934	1406524	-	591
RME1	-0.51517	0.0105634	0.999523	NC_032089.1	1578886	1580409	+	1524
CAALFM_C600810CA	-1.47596	0.040925	0.999523	NC_032094.1	149369	150541	-	1173
TLO2	-1.56516	0.000275054	0.282893	NC_032096.1	2285377	2286198	-	822

## Sheet: Gene Sets
TAC1_DN	17905926 | Downregulated | ∆tac1 knockout 3188	6713	7020	2791	577	7214	5285	2285	2244	7319	3047	7166	86	868	2531	4898	1862	5257	3190	3131	2896	320	3644	4056	4438	1027	2169	6445	1149	7310	6586	2613	7284	5686	2568	2849	4246	2344	4531	6000	3160	3548.1	4216	23	5958	2693	1974	2959.1	2646
TAC1_TF	17897373 | ChIP-chip promoter targets of Tap1p 1027	1089	1267	1444	1665	1718	1887	2175	23	2568	3395	3406	3455	406	4476	4898	5005	5037	5257	5525	577	5877	5958	6000	6501	6627	6869	691	7042	7166	7306	7317	7603	769	86	93	951
STE12_BIND	SGD | Interaction with YHR084W[STE12]	2886	3736	1084	6197	4378	4950	7599	670	1390	3054	4772	696	1468	6975	4242	4015	7523	209	6551.1	4109	3506	1161	6926	844	3000	6515	2075	5085	6414.3	1760	505	4927	7036	799	4796	794
WHITE_UP	12397174 | Upregulated | White cells	1048	1152	1189	1246	1357	1573	1621	1678	1862	1868	1979	2020	2023	2119	2173	2261	23	2319	2344	2396	24	2454	2608	2623	2661	2765	2849	2850	2881	2896	2947	3038	3071	3213	3302	3330	3341	3441	347	3575	3649	3669	3678	3682	3712	3803	4245	4246
HYPHAE FBS37 (NANTEL)_DN	Unpublished (Nantel) | Downregulated | Hyphae induction by serum and heat 4624	7328	5622	6257	2269	415	6225	4016	5419	4699	6232	6757	2969	2396	3422	5348	691	6640	6126	797	2283	5379	2248	1543	4824	1433	5818	1465	2655	1235	2602	2644	7312	7445	4246	2989	2054	5267	3223	1381	6770	4602	3038	6116	734	6178	2242	1862	2531
POSITIVE REGULATION OF NUCLEOBASE, NUCLEOSIDE, NUCLEOTIDE AND NUCLEIC ACID METABOLIC PROCESS_BIO	GO:0045935 | Any process that activates or increases the frequency, rate or extent of the chemical reactions and pathways involving nucleobases, nucleosides, nucleotides and nucleic acids.	1093	1187	1358	2119	2432	2646	2647	3200	3669	391	4054	4145	4433	4863	4869	4961	5097	5498	5908	5917	610	6112	6124	723	7680	801
POSITIVE REGULATION OF CELLULAR METABOLIC PROCESS_BIO	GO:0031325 | Any process that activates or increases the frequency, rate or extent of the chemical reactions and pathways by which individual cells transform chemical substances.	1093	1187	1358	2119	2432	2646	2647	3200	3669	391	4054	4145	4433	4863	4869	4941	4961	5097	5498	5908	5917	610	6112	6124	723	7680	801
STE5_BIND	SGD | Interaction with YDR103W[STE5]	1960	3174	2886	4645	4785	4950	2665	696	2614	4242	4015	7105	6551.1	4109	6926	844	4909	1032	799	5015
FLUDIOXONIL_UP	22918865 | Fludioxonil treated cells 20 mg_ml fludioxonil 30 min	6484	7042	5302	6486	5785	7284	3365	5288	3988	86	1438	3499	822	3442	4737	4682	23	2726	5307	5079	6487	4505	3684	6000	5191	2021	3207	2706	6220.4	2772	7085	344	5466	7404	6274	4853	1700	6660	403	2107.1	3287	3048	638	1152	4216	909	4093	4266
POSITIVE REGULATION OF CELLULAR PROCESS_BIO	GO:0048522 | Any process that activates or increases the frequency, rate or extent of cellular processes, those that are carried out at the cellular level, but are not necessarily restricted to a single cell. For example, cell communication occurs among more than one cell, but occurs at the cellular level.	1093	1187	1358	1760	2119	2432	2436	2646	2647	3200	3669	3715	391	4054	4145	4433	4863	4869	4941	4961	5097	5148	5498	5908	5917	610	6112	6124	723	7680	801
POSITIVE REGULATION OF TRANSCRIPTION, DNA-DEPENDENT_BIO	GO:0045893 | Any process that activates or increases the frequency, rate or extent of DNA-dependent transcription.	1093	1187	1358	2119	2432	2646	2647	3200	3669	391	4054	4145	4433	4863	4869	4961	5097	5498	5908	5917	610	6112	6124	723	7680	801
CARVACROL_30MIN_UP	26014932| Wt cells treated with Carvacrol for 30 min	4476	320	2175	4477	23	780	1608	4898	2344	2738	6678	2947	2028	3160	7310	36.1	541	6117	2176	2531	5025	6275	4216	86	6000	1614	2568	4082	946	5876	2769	5741	5280	5816	24	5437	2959.1	6059	7043	1974	4132	4246	6595	334	6398	5519	4135	3795
POSITIVE REGULATION OF BIOLOGICAL PROCESS_BIO	GO:0048518 | Any process that activates or increases the frequency, rate or extent of a biological process. Biological processes are regulated by many means; examples include the control of gene expression, protein modification or interaction with a protein or substrate molecule.	1093	1187	1358	1760	2119	2432	2436	2646	2647	3200	3669	3715	391	4054	4145	4401	4433	4863	4869	4941	4961	5097	5148	5498	5908	5917	610	6112	6124	723	7680	801
HYPOXIA_SYNNOTT_UP	20870877 | Upregulated genes by hypoxia	1691	3548.1	4216	2849	1868	7310	7284	5634	2179	1862	1048	4618	6814	3575	5437	5636	734	6116	2959.1	4215	5818	7278	6745	395	903	2803	767	5079	2608	5674	3651	7219	7021	4777	2762	3997	251	5525	2531	2076	7676	4530.1	3337	347	4943	508	3932	3888
OXIDOREDUCTASE ACTIVITY, ACTING ON CH-OH GROUP OF DONORS_MOL	GO:0016614 | Catalysis of an oxidation-reduction (redox) reaction in which a CH-OH group act as a hydrogen or electron donor and reduces a hydrogen or electron acceptor.	4476	1048	1031	1288	1756	18	2172	2608	2896	2909	2951	300	3133	3240	3311	3419	3733	3997	4287	4317	4477	4504	4505	4602	4754	4826	5000	5024	5113	5211	5263	5288	5323	5517	5615	5639	5791	5805	5879	5949	6043	6131	6167	6322	6755	6757	6758	691
OXIDOREDUCTASE ACTIVITY, ACTING ON THE CH-OH GROUP OF DONORS, NAD OR NADP AS ACCEPTOR_MOL	GO:0016616 | Catalysis of an oxidation-reduction (redox) reaction in which a CH-OH group acts as a hydrogen or electron donor and reduces NAD+ or NADP.	4476	1048	1031	1288	1756	18	2172	2608	2896	2909	2951	3240	3311	3419	3733	3997	4287	4317	4477	4504	4505	4754	4826	5024	5113	5211	5263	5288	5517	5615	5639	5791	5879	5949	6131	6167	6322	6757	6758	691	7080	771	88
POSITIVE REGULATION OF TRANSCRIPTION_BIO	GO:0045941 | Any process that activates or increases the frequency, rate or extent of transcription.	1093	1187	1358	2119	2432	2646	2647	3200	3669	391	4054	4145	4433	4863	4869	4961	5097	5498	5908	5917	610	6112	6124	723	7680	801
POSITIVE REGULATION OF METABOLIC PROCESS_BIO	GO:0009893 | Any process that activates or increases the frequency, rate or extent of the chemical reactions and pathways within a cell or an organism.	1093	1187	1358	2119	2432	2646	2647	3200	3669	391	4054	4145	4433	4863	4869	4941	4961	5097	5498	5908	5917	610	6112	6124	723	7680	801
GAL4_UP	17540568 | Upregulated | ∆gal4 knockout 176	5662	6008	524	7365	6139	2048	7204	6905	513	1067	5282	1381	2089	6017	2655	5514	4997	2261	2989	7038	7106	7345	117	4474	4657	5992	1228	5079	5757	729	7206	7458	5752	4768	3323	3344	577	1944	4412	2175	1711	5040	1027	5816	7589	6581	7531	4307
CLA37_UP	21357478 | Upregulated by Comjugated Linoleic Acid at 37C	6817	1890	347	7288	344	4121	7654	6816	5215	7210	1433	3548.1	4763	6202	4287	1496	3684	6254	2344	4511	5217	376	1887	7668	3131	6838	4082	164	3139	4255	1655	1027	2050	1862	4907	6627	4477	7306	2414	6830	4543	5723	272	473	4122	7520	3983	1288
SCP160_BIND	SGD | Interaction with YJL080C[SCP160]	6356	4032	1936	2183	6319	2709	4015	3812	1249	4464	387	1086	719	6000	4560	794	3476	3474
STE4_BIND	SGD | Interaction with YOR212W[STE4]	1960	3174	2886	4950	1494	696	3333	2614	4242	4015	768	1335	7105	6551.1	4109	2492	5345	1032
TYE7-DOWN	4941	6116	5437	3967	734	2020	6540	2803	4617	6816	2371	542	6882	4618	411	3575	3651	6745	2877	4777	2023	7125	5113	395	3441	406	391	2021	3888	903	6274	6178	3997	2209	4048	4737	7021	4433	508	866	3038	2665	5911	6660	4031	2308	1224	5804	489
FUS3_BIND	SGD | Interaction with YBL016W[FUS3]	2886	1061	1853	132	6795	3856	3581	4645	1299	6155	4950	1621	7610	2728	5007	7264	2102	2922	3682	5985	5838	4015	1972	5623	147	7105	7221	4904	6601.1	6926	844	4222	1631	6670	3239	1273	3019	2267	6801	223	6011	7658	58	2655	799	6891
TAC1KO_DO RAYMOND	1089	1109	1120	1152	1163	1267	1287	1365	1395	1405	1448.1	1564	1573	1586	1598	1631	1632	1656	1676	1719	1804	1862	1865	1878	1946	1974	2087	209	2094	2104	2204	2244	2531	2607	2613	2646	2652	2724	2726	2762	2769	2770.1	278	2790	2870	2896	2910	3160	3188
STE11_BIND	SGD | Interaction with YLR362W[STE11]	2886	4645	1084	5531	4950	1390	4772	3629	7261	3333	1468	2614	6975	4242	4015	209	7290	7388	7105	4109	3506	6362	5087	844	2075	6414.3	1760	505	1032	4927	3775	7036	589	799	7387	5506	1446
YPG VS YPD DOWN	31961865	1691	508	2023	5674	2762	7274	3618	4189	4716	5437	2877	5141	789	2638.1	2285	4424	3575	2529.1	1509	1868	6274	6420	1048	4612	3433	689	54	95	1614	2475	2371	5557	4688	7330	6840	1302	2191.1	6222.1	1415	2251	5262	3803	2652	542	5467	557	5612	5103
LATE BIOFILM_UP	19187560 | Upregulated | Late vs Early Biofilm | Continuous culture 1149	1152	1153	1354	1691	1868	1974	2175	2241	2248	2262	2296	2344	2371	238	2532	2601	2608	2768	2769	2770.1	2803	2877	2949	3038	338	3526	3554	3682	3712	3967	4099	4477	4503	4736	4907	4943	5078	5079	5348	5525	5614	5645	5674	5806	5971	6116	6420	6601
CRZ2 OE 4H_DN	29998470|Systematic gene overexpression in Candida albicans identifies a regulator of early adaptation to the mammalian gut	5399	3548.1	655	7111.1	54	5288	4555	4170	5305	4716	4477	7310	7514	1048	6458	7227	2969	5455	2959.1	5843	1097	5078	7284	7502	2768	24	822	5674	2525	2613	4617	3195	6755	2172	5342.2	7567	5673	2261	2619	2114	5686	1587	2048	3332	1974	410.3	4899	3720
PDR5_BIND	SGD | Interaction with YOR153W[PDR5]	1813	5200	5171	6489	6951	670	2072	3333	1783	2726	5749	231	1949	6577	5487	1631	6515	1027	1343	24	6000
SYG1_BIND	SGD | Interaction with YIL047C[SYG1]	4802	4785	7622	4335	4015	768	2499	6938	714	4808	4664	6515	6915	4451	155	377	799
TYE7-UP-HPX	6514	7111.1	1069	2724	6586	320	2344	3646	4056	5626	4943	1048	5686	111	1486	6554	5806	449	6899	6500	5021	7221	1415	6387	2451	4630	1237	24	6229	941	4128	882	5797	1960	338	1756	677	2990	2262	6322	3615	7680	7566	7592	2003	7210	7021	3508	344
RAS1_YEAST_UP	15269278 | Upregulated in Yeast cells missing the Ras1 small GTPase	1048	1105.2	1152	1153	1339	1564	1586	1779	1830	1847	1974	2030	2241	2344	2531	2608	2613	2693	2762	2765	2769	2990	3007.2	3104	3150	338	3618	364	3793	3839	3932	403	4082	4216	424	4309	4377	4416	4591	4688	4706	4737	4780	4980	5032	5138	5417	5449
UP_HPX_120MIN	24681685	5674	1691	4082	2608	2344	7111.1	6139	2768	1461	4802	1442	3461	6637	6116	4943	2515	5620	4555	7504	1964	4476	2241	251	2296	7329	2248	1097	4763	334	3051	4128	3131	4135	3682	7166	5615	1237	260	5826	4504	2452	320	744	4791	7328	5102	5773	4216
RAS1_HYPHAE_UP	15269278 | Upregulated in Hyphal cells missing the Ras1 small GTPase	1048	1051	1153	1586	1974	2344	238	2531	2686	2693	2762	3007.2	3340	3932	4216	4342	4623.3	4774	4775	4824	4907	5025	5032	5797	5806	6070	6229	6770	6947	7080	7284	7310	842	946
EXTRINSIC TO MEMBRANE_CEL	GO:0019898 | Loosely bound to one surface of a membrane, but not integrated into the hydrophobic region.	316	4015	4119	4416	4535	4614	4993	5148	5543	5584	5586	5618	5662	5718	5994	6422	7445	799
DOWN IN SFL2	PMID: 23966855	53	54	89	173	203	220	346	355	454	557	689	740	868	909	1067	1069	1097	1189	1240	1285	1306	1368	1415	1486	1563	1616	1639	1641	2179	2197	2198	2199	2397	2398	2531	2583	2584	2601	2602	2623	2646	2724	2772	2849	2881	2972	3051	3066
SKO1_UP	18434592 | Upregulated | ∆sko1 knockout 1354	2020	5288	1868	3707	7514	4777	1862	6540	734	2107.1	2048	4450.1	6116	2608	951	2803	3967	6816	449	4773	5437	5626	5334	2192	3419	638	1152	508	4617	2655	4737	3038	1034	4784	1691	4444	1288	391	5911	2173	542	7676	5045	3278	2296	2876	4246	411
UP_HPX_180MIN	24681685	5674	4082	2849	7111.1	1691	5635	2344	4530.1	7310	5636	2515	3646	2608	251	7469	4476	1964	4690	6139	4477	3051	4555	1442	4135	2762	3131	320	689	3369	5620	2296	1344	4128	1069	4802	4943	2248	5615	6877	2593	1048	5799	7166	5826	7504	1149	744	2768
CARVACROL_5MIN_UP	26014932| Wt cells treated with Carvacrol for 5 min	7469	320	2175	2344	4477	111	176	2244	23	5097	4630	1307	4980	5000	5645	2092	882	1027	2737	6232	6275	1632	1149	2896	313	5877	7204	5961	4246	577	7207	346	3661	5282	7042	2176	733	321	1395	2989	2769	2098	3846	6773	6387	5777	1461	2048
SST2_BIND	SGD | Interaction with YLR452C[SST2]	1960	2029	5567	6367	3758	3265	3959	2665	6377	5597	2917	1235	6319	6726	696	7264	5377	2820	3954	6977	2709	4015	2677	3301	783	7388	4659	820	4219	346	895	7048.1	1055	5346	1649	3822	4909	2402	587	3212	3775	1086	96	4297	4375.1	799	6550	2660
CDC53_DN	19270112 | Downregulated | ∆cdc53 knockout 7585	5037	2564	7514	5925	6713	5343	5549	5826	2885	3127	4189	1719	5760	1171	1351	7078	1562	2649	6022	6840	4679	1800	5389	1150.1	5514	6741	2637	4056	2876	2296	5663	2726	3148	1253	3439	3751	5031	5431	1604	3048	203	3972	3629	95	7017	1522	3315	3749
PHOSPHOLIPID TRANSPORTER ACTIVITY_MOL	GO:0005548 | Enables the directed movement of phospholipids into, out of, within or between cells. Phospholipids are a class of lipids containing phosphoric acid as a mono- or diester.	1027	1313	1978	1979	1980	23	24	2680	323	34	5958	6000	6224	6595	6778	783	932	941
NICOLSAMIDE_UP	30068935| Wt cells treated with Niclosamide	6844	5604	4773	7554	4779	4833	7204	5759	5282	7166	3364	4914.1	4921.1	1783	4477	7314	449	3670	6660	7042	1027	4907	2414	3734	847	7513	670.2	771	5205	3749	4901	86	2242	6232	136	7374	411	5159	822	6211	5045	2047	93	789	2670	1381	3822	2969
ADE17_BIND	SGD | Interaction with YMR120C[ADE17]	6356	4444	5285	5166	5832	2895	3628	6285	642	5764	7043.1	86	7585	6901	7551	2306	2841	492	1547	155	1355	799	2277
CAMAC:T1 DOWN	29719235	6200	2158	4044	1616	3461	1877	5777	6180	691	6917	7127.1	5437	3884	4355	2021	1735	2952	362	4195.1	5713	1010	2023	4784	5928	6057	1509	7088	5542	7531	5837	7061	1327	2881	7069	4719	5032	6561	2990	7223	1917	1601	6403.1	6026	3087	6864	2237.1	4679	3354
GAL4_TF	19816560 | ChIP-chip targets of Gal4p 3575	395	2762	6814	5021	3097	4592	396	6561	3651	903	5294	339	6745	723	2877	1860	4371	3649	1723	2638	704	7085	7611	768	6756	542	3461	4309	5561	7544	5620	4444	251	7068	1111	5604	7539	3077	6813	6127	5772	1311	4624	7166	5105	4617	1105.3	6391
SFL2+CO2_DOWN	PMID: 28787458	5113	1105.2	3668	3672	4317	3733	7551	3670	3675	4527	54	7514	2172	3931	5622	5288	1078	1048	3526	2841	999	7021	250	4754	1089	7043.1	638	6489	2531	220	7446	2768	1232	4475	2937	3674	2927	4943	4526	113	822	7611	3150	4688	251	243	633	2849
REGULATION OF CONJUGATION WITH CELLULAR FUSION_BIO	GO:0031137 | Any process that modulates the rate or frequency of conjugation with cellular fusion.	1636	2492	2771	2886	3201	4015	4222	4242	4593	460	469	4950	5045	7610	844
OS(2006)_UP	1356608 | Upregulated | Osmotic Shock	1032	1069	1089	1149	1153	1190	1191	1339	1381	1433	1564	1573	1632	1683	1691	1704	1719	1861	1862	1864	1974	20	2020	2021	2114	2170	2172	220	2242	2244	2248	2268	2270	2296	2344	2396	2434	251	2515	2531	2613	2699	272	2737	2762	2772	2791	2792
ADA2_TF	19279142 | ChIP-chip targets of Ada2p 2499	2977	4775	6515	2013	3192	5749	2435	6387	3861	1065	717	1896	4871	251	7602	4941	5338	3888	395	903	3967	3575	6745	6814	1067	6540	3997	3651	4617	5294	3097	6561	2877	5021	339	4197	4318	4754	542	1064	2251	1048	4476	7223	5005	691	2693	2023
CLA30_UP	21357478 | Upregulated by Comjugated Linoleic Acid at 30C	1890	7288	344	4121	6816	6574	4504	5215	3548.1	6202	4287	3684	6254	2344	5217	6838	4082	164	3139	4255	1655	1027	6627	4894	2883	4477	6830	5723	272	473	4122	7520	3983	7513	4735	4807	1709	3442	7209	6445	2737	7296	345	2175	4157	86	4041	5323
CYR1_HYPHAE_UP	15269278 | Upregulated in Hyphal cells missing the cyr1 adenylate cyclase	1027	1048	1051	1052	1059	1117	1152	1153	1208	1234	1258	1277	1279	1313	1339	1372	1375	1390	1391	1395	1397	1442	1446	1517	1564	1573	1586	1597	1600	1632	1652	1665	1704	1743	1766	1774	1779	1785	1825	1830	1847	1852	1862	1873	1891	1901	1911	1913
ATPASE ACTIVITY, COUPLED TO TRANSMEMBRANE MOVEMENT OF SUBSTANCES_MOL	GO:0042626 | Catalysis of the reaction: ATP + H2O = ADP + phosphate to directly drive the transport of a substance across a membrane.	1077	1190	1313	1680	1727	1783	1866	2166	2183	23	24	2552	2598	2615	2680	2785	2895	30	3120	3223	323	3579	388	4328	4531	459	4784	4954	5079	5100	5170	5255	5383	5419	5491.1	5599	5653	5759	5854.1	5886	5958	6000	6070	6224	6382	645.1	6478	6515
REGULATION OF CONJUGATION_BIO	GO:0046999 | Any process that modulates the rate or frequency of conjugation, the union or introduction of genetic information from compatible mating types that results in a genetically different individual.	1636	2492	2771	2886	3201	4015	4222	4242	4593	460	469	4950	5045	7610	844
CCR4_DN	21299651 | Downregulated in ccr2-pop knockout	3152	2988	302	2598	7498	4774	339	2768	3041	5641	7214	3402	7499	5005	6447	4747	6387	2866	100	1275	4617	4836	5450	2050	4624	1861	7297	1433	4650	3419	388	3661	6214	5170	2261	5965	6220.3	2283	1887	2480.1	3810	1395	4898	6146	5095	6739	1314	7475
HYDROLASE ACTIVITY, ACTING ON ACID ANHYDRIDES, CATALYZING TRANSMEMBRANE MOVEMENT OF SUBSTANCES_MOL	GO:0016820 | Catalysis of the hydrolysis of an acid anhydride to directly drive the transport of a substance across a membrane.	1077	1190	1313	1680	1727	1783	1866	2166	2183	23	24	2552	2598	2615	2680	2785	2895	30	3120	3223	323	3579	388	4328	4531	459	4784	4954	5079	5100	5170	5255	5383	5419	5491.1	5599	5653	5759	5854.1	5886	5958	6000	6070	6224	6382	645.1	6478	6515
PURINE NUCLEOTIDE BINDING_MOL	GO:0017076 | Interacting selectively with purine nucleotides, any compound consisting of a purine nucleoside esterified with (ortho)phosphate.	1077	1313	1378	1783	2042	2151	2183	2504	2615	2843	2925	3034	3120	3330	3462	388	390	4015	4152	430	4531	459	4993	5029	5079	5100	5214	5255	5493	5599	5759	5958	6000	6060	6237	6344	6382	6447	6478	6702	6817	7332	7440	7500	918
MONOSACCHARIDE METABOLIC PROCESS_BIO	GO:0005996 | The chemical reactions and pathways involving monosaccharides, the simplest carbohydrates. They are polyhydric alcohols containing either an aldehyde or a keto group and between three to ten or more carbon atoms. They form the constitutional repeating units of oligo- and polysaccharides.	1067	1105.2	1212	1290	1390	1439	1499	1701	1738	1936	2154	2308	2747	2841	2896	3392	3575	3651	3670	3672	3674	3675	387	3888	395	3967	3997	4318	4371	4568	4618	4753	4754	4941	4943	5024	5068	5097	5112	5326	5338	542	6173	6178	6190	6322	6328	6344
CO2_DOWN	PMID: 28787458	4527	5338	5622	3670	2768	7281	744	4773	3150	7021	4384	5615	1048	7053	5447	769	3675	5288	2172	3672	2021	2896	2608	7514	6844	4833	1652	7043.1	638	7520	1089	1721	2823	7150	6514	4166	5612	4565	220	5636	999	4943	689	3895	1462	5797	1586	2531
ATPASE ACTIVITY, COUPLED TO MOVEMENT OF SUBSTANCES_MOL	GO:0043492 | Catalysis of the reaction: ATP + H2O = ADP + phosphate to directly drive the transport of a substance.	1077	1190	1313	1680	1727	1783	1866	2166	2183	23	24	2552	2598	2615	2680	2785	2895	30	3120	3223	323	3579	388	4328	4531	459	4784	4954	5079	5100	5170	5255	5383	5419	5491.1	5599	5653	5759	5854.1	5886	5958	6000	6070	6224	6382	645.1	6478	6515
OS STRESS UP	16339080	5070	6229	2896	2737	4679	4246	5806	5753	6070	2344	6005	5517	5799	1632	5079	6527	2296	251	7284	7323	7310	4980	5170	5437	691	2021	6245	2396	4833	3661	5447	4356	675	5641	4591	3160	4444	5805	7350	3007.2	1153	6077	6979	2969	2270	272	988	7242
LIPID TRANSPORTER ACTIVITY_MOL	GO:0005319 | Enables the directed movement of lipids into, out of, within or between cells.	1027	1313	1978	1979	1980	23	24	2680	323	34	3653	5958	6000	6224	6595	6778	783	932	941
AMTM_UP	21251230 | 2-Amino-nonyl-6-methoxyl-tetralin muriate (2-AMTM9 activity against Candida albicans | 3 microg_ml 6h	2990	6026	4505	4515	5302	677	4688	2706	1631	5216	86	5215	3732	6459	7517	6953	6445	7672	260	5178	2608	4077	215	5645	6443	1598	3682	2458	6091	3105	1149	2929	3412	4772	5379	2622	7434	1704	1945	1591	1397	5257	2108	2248	687.1	6838	424	4150
FERMENTATION_BIO	GO:0006113 | The anaerobic enzymatic conversion of organic compounds, especially carbohydrates, to other compounds, especially to ethyl alcohol, yielding energy in the form of adenosine triphosphate (ATP).	1743	2608	2877	339	3997	4287	4504	4505	4608	4863	5113	5288	5713	5877	5962	956
MONOSACCHARIDE CATABOLIC PROCESS_BIO	GO:0046365 | The chemical reactions and pathways resulting in the breakdown of monosaccharides, polyhydric alcohols containing either an aldehyde or a keto group and between three to ten or more carbon atoms.	1067	1105.2	1290	1701	2308	2896	3575	3651	3670	387	3888	395	3967	3997	4371	4618	4753	4754	4941	5112	6322	6540	6745	6814	7108	903
ALO1_BIND	SGD | Interaction with YML086C[ALO1]	3040	5964	2571	3052	7264	3333	2622	5574	4362	7043.1	2953	2707.1	7267	4317	2857	86	359	7585	3507	7514	7551	3700
RESPONSE TO OSMOTIC STRESS_BIO	GO:0006970 | A change in state or activity of a cell or an organism (in terms of movement, secretion, enzyme production, gene expression, etc.) as a result of a stimulus indicating an increase or decrease in the concentration of solutes outside the organism or cell.	1220	1636	1897	1976	2190	230	2443	2538	2849	2945	3150	3160	3187	3190	3235	3256	3319	3328	367	3775	4216	4395	4443	4597	4679	4772	4785	4927	4937	5031	5045	5076	5087	5181	5437	5544	6033	6173	6243	6294	6349	6536	6598	6757	6758	6792	691	6933
CDC5_4H_UP	16091036 | Upregulated 4h following the repression of the Cdc5p Polo-like kinase	1011	1067	1078	1121	1149	1201	1202	121	1246	1301	1313	1326	1333	1390	1442	1461	1482	1486	164	1702	1723	1746	1847	1893	1911	1946	1948	1950	1960	1961	1964	1974	1995	2030	2035	2047	2065	2079	211	2124	2175	2184	2186	2192	2246	2304	2371	2451
RESPONSE TO PHEROMONE DURING CONJUGATION WITH CELLULAR FUSION_BIO	GO:0000749 | A change in state or activity of a cell or an organism (in terms of movement, secretion, enzyme production, gene expression, etc.) as a result of a pheromone stimulus during the process of conjugation with cellular fusion.	1084	138	1621	1636	177	1816	2492	2771	2886	315	3774.1	4015	4222	4242	4555	4593	460	4645	469	4909	4950	5045	5586	5736	5741	6075	6266	696	7414	7610	844
CDC4_BIND	SGD | Interaction with YFL009W[CDC4]	2093	1674	6529	2749	4427	4025	2559	122	4015	6437	971	5242	6515	233.1	4089	4153
HYPHAE_FBS_37_DN	12388749 | Downregulated after a 6 hrs hyphal switch induced by FBS/37	1354	1442	2531	2584	2668	2698	2876	2896	3182	3335	3363	3426	3618	3656	3707	3895	4195.1	4216	4318	449	4560	4602	4618	4623.3	4679	4716	473	4777	4907	4941	5305	54	5437	5806	5901	6227	633	6385	6514	6540	6645	6881	6975	868	993
DOWN HAP43-BPS	2849	681	7114	4555	3893	6073	7586	4270	2758	4910	220	348	5267	2020	2990	2584	2583.1	2344	5188	4979	1258	6489	7310	6793	2602	342	2179	7218	5664	1862	6536	4688	1051	7296	557	1522	5674	2583.2	2896	1562	1052	1223	5316	1120	6315	4530.1	1600	1061	5447
NUCLEOTIDE BINDING_MOL	GO:0000166 | Interacting selectively with a nucleotide, any compound consisting of a nucleoside that is esterified with (ortho)phosphate or an oligophosphate at any hydroxyl group on the glycose moiety.	1055	1077	1313	1378	1783	2042	2151	2183	2341	2504	2615	2843	2925	3034	3120	3330	3462	388	390	4015	4152	430	4531	459	4993	5029	5079	5100	5214	5255	548	5493	5599	5759	5958	6000	6060	6237	6344	6382	6447	6478	6702	6817	7332	7440	747	7500
AKR1_BIND	SGD | Interaction with YDR264C[AKR1]	2342	2425	4002	5964	3076	4950	3333	6551.1	2492	6039	1531	6515	7001	1754	799	3751	6536
TEC1_TF	20454615 | ChIP-chip targets of Tec1p	4477	5636	3548.1	5908	1401	5674	3149	3829	6081	3642	2077	4393	696	460	4222	1327
HS_UP	12686601 | Upregulated | Heat Shock 251	847	7360	822	6465	3411	5070	6641	3615	5980	4966	5713	1847	3815	7561	2607	1198	4980	675	7284	3439	5813	4012	1996	4786	334	4617	2414	2670	2568	5730	6632	6245	4737	7091	2433	3417	6214	7468	5805	85	4246	7487	7310	2970	2737	6387	3932	3861
GENERATION OF PRECURSOR METABOLITES AND ENERGY_BIO	GO:0006091 | The chemical reactions and pathways resulting in the formation of precursor metabolites, substances from which energy is derived, and the processes involved in the liberation of energy from these substances.	1042	1082.1	1149	1201	1416	1462	1467	1471	1480	1743	1770	1801	1860	1866	1957	1963	2005	2104	227	2439.1	2494	2549	2608	2644	2646	2647	2707.1	2710	2723	2785	2841	2871	2877	3014	3022	3038	3223	3244	3278	3302	3325	3331	3358	3367	339	349	3507	3527
PTEROSTIBILENE_UP	unpublished | GSE43690	95	93	926	893	882	854	822	7676	7634	7561	7557	7531	7517	7447	7436	732	7306	7232	7186	7173	712	7085	708	7042	7029	7017	6948	6874	6684	668	6660	664	663	660	6595	658	6387	6247	6227	6208	610	6091	6081	6053	5992	5958	5879	5867
ALCOHOL CATABOLIC PROCESS_BIO	GO:0046164 | The chemical reactions and pathways resulting in the breakdown of alcohols, any of a class of alkyl compounds containing a hydroxyl group.	1067	1105.2	1290	1701	2308	2896	3575	3651	3670	387	3888	395	3967	3997	4371	4618	4753	4754	4777	4941	4985	5112	6322	6540	6745	6814	7108	903
RESPONSE TO PHEROMONE_BIO	GO:0019236 | A change in state or activity of a cell or an organism (in terms of movement, secretion, enzyme production, gene expression, etc.) as a result of a pheromone stimulus.	1084	138	1621	1636	177	1816	2164.1	2492	2771	2886	315	3774.1	4009	4015	4222	4242	4433	4555	4593	460	4645	469	4909	4950	4991	5045	5586	5736	5741	6033	6075	6266	6515	696	7414	7610	814	844
XS(2006)_UP	1356608 | Upregulated | Oxydative Shock	1034	1067	1069	1077	1078	113	1149	1162	1163	1167	1187	1189	1190	1193	1201	1235	1237	125	1252	1275	1285	1314	1325	1331	1340	1352	136	1363	137	1375	1381	1387	1433	1477	1584	1585	1604	1623	1756	1763	1799	1800	1802	1861	1862	1867	1868	1890
MANNICHKETONE_UP	23646117 | Antifungal Activity of Fused Mannich Ketones Triggers an Oxidative Stress Response and Is Cap1-Dependent in Candida albicans | Compound 2 30 min	113	3131	5604	3139	2285	251	5285	3443	1149	2262	6898	3121	7042	1763	5286	2396	5517	7306	847	1340	1237	3150	7531	720	2693	1048	1868	3234	3122	4309	238	1167	1162	7611	6586	4980	2500	2624	6059	6844	2461	4449	2769	1421	2244	2870	2531	1027
GLUCOSE CATABOLIC PROCESS_BIO	GO:0006007 | The chemical reactions and pathways resulting in the breakdown of glucose, the aldohexose gluco-hexose.	1067	1701	2308	3575	3651	387	3888	395	3967	3997	4371	4618	4753	4754	4941	5112	6540	6745	6814	7108	903
SFL1-CHIPSEQ	PMID: 23966855	920	909	868	850	848	7676	7550	7545	7539	7498	7459	7436	7421	7401	740	7381	7380	7374	7372	7364	723	7166	7152	7127	711	7094	7085	7053	7046	6984	6983	6937	6817	6798	6736	6734	6718	6713	656	6520	6514	6229	610	6008	5994	5992	5991	5982
UP_HPX_20MIN	24681685	1354	2048	5282	1067	508	6882	734	5674	1034	3278	3967	2655	633	449	5288	4716	3038	111	5079	4887	691	5045	7314	6249	3302	4747	6640	2192	1381	2608	1097	5348	3325	2849	4555	7313	2047	6261	3820	5917	5228	2261	7676	2414	539	655	6065	4581
CWT1_EXPPHASE_UP	17238235 | Differentially expressed genes in cwt1 null mutant in exponential phase of growth	7383	1690	6190	3642	4099	3622	6420	535	5741	2685	5760	3010.1	4765	7625	5466	2111.2	687.1	1470	2232	3415.1	4204	840	4193.1	4375.1	3942.1	3838	2994	3504	6265	2179.2	7675	5341	5927	5904	1635	6286.2	3788.1	4660	4490	5996.1	5698	6002	7048.1	6663	6975	4632	6375	688
GAL4_DN	17540568 | Downregulated | ∆gal4 knockout 3773	1133	2991	4955	3969	5071	2124	5989	6001	6141	7165	6202	5364	3400	6691	1860	183	6418	4446	1945	3449.2	6189	2669	698	3221	2623	3040	3609	1536	7125	558	635	2966	5362	1957	5541	4036	5892	5180	3695	301	3080	7546	102	916	3288	516	6716	7680
UP FE STARVATION	21843869	3111	539	3112	7114	1263	5636	5634	1930	5952	4477	6079	5674	2179	4082	6078	4802	251	1585	3932	2038	3538	7219	4647	1264	3794	4530.1	2344	7111.1	5635	1608	2762	1237	2060	334	4894	915	4215	6660	4979	4795	342	4653	4555	2241	4476	7310	7112	2849
HU_6H_UP	16091036 | Upregulated 6h following treatment with hydroxyurea	1048	1062	113	1136	1137	1153	1192	125	1258	1339	1389	1482	1493	1513	1514	1544	1564	1597	1608	1623	1631	1691	1702	1704	1715	1720	1764	1801	1830	1834	1950	1974	1975	2029	2030	2032	2046	2047	2048	2060	2076	2079	2156	2165	2175	2202	2204	2204.2
GLYCOLYSIS_BIO	GO:0006096 | The chemical reactions and pathways resulting in the breakdown of a monosaccharide (generally glucose) into pyruvate, with the concomitant production of a small amount of ATP. Pyruvate may be converted to ethanol, lactate, or other small molecules, or fed into the TCA cycle.	1067	2308	3575	3651	387	3888	395	3967	3997	4618	4753	4941	6540	6745	6814	903
HEXOSE METABOLIC PROCESS_BIO	GO:0019318 | The chemical reactions and pathways involving a hexose, any aldose with a chain of six carbon atoms in the molecule.	1067	1105.2	1212	1390	1439	1499	1701	1738	1936	2154	2308	2747	2841	2896	3392	3575	3651	3670	3672	3674	3675	387	3888	395	3967	3997	4318	4371	4568	4618	4753	4754	4941	4943	5024	5068	5097	5112	5326	5338	542	6173	6178	6190	6328	6423	6540	6745
SNF6-CHIP-30C	1042	1066	1168	1563	1614	1659	1700	1736	1867	2175	2178.1	2434	2723	2791	2803	2875	2877	3261	333	3447	3521	3577	3690.2	3691	3799	3862	395	3984	4045	4077	411	4358	4477	4716	4818	4857	4858	4952	5022	5117	5136	5228	5612	5741	5749	5811	5817	5844	5858
LIPID TRANSPORT_BIO	GO:0006869 | The directed movement of lipids into, out of, within or between cells. Lipids are compounds soluble in an organic solvent but not, or sparingly, in an aqueous solvent.	1313	1978	1979	1980	23	24	34	4342	5255	5931	5958	6000	6224	6595	7500	941
ENERGY DERIVATION BY OXIDATION OF ORGANIC COMPOUNDS_BIO	GO:0015980 | energy derivation by oxidation of organic compounds	1042	1082.1	1149	1201	1416	1462	1467	1471	1480	1743	1860	1866	1957	1963	2005	2104	227	2439.1	2494	2549	2608	2644	2646	2647	2707.1	2710	2723	2841	2877	3014	3022	3038	3244	3278	3302	3325	3358	3367	339	349	3577	3774	3956	3997	4016	4145	4176	4273
CSR-UP	1356608 | Upregulated | Core Stress Response	489	5079	3038	4444	691	5517	4784	7085	1069	2021	4309	1149	675	4754	2762	6232	2020	7150	2613	6229	251
HEXOSE CATABOLIC PROCESS_BIO	GO:0019320 | The chemical reactions and pathways resulting in the breakdown of hexose, any aldose with a chain of six carbon atoms in the molecule.	1067	1105.2	1701	2308	2896	3575	3651	3670	387	3888	395	3967	3997	4371	4618	4753	4754	4941	5112	6540	6745	6814	7108	903
UP_HPX_30MIN	24681685	5437	5674	1354	6882	734	2608	2803	3707	4777	5079	508	406	1034	3822	5971	5348	4617	6640	1756	2371	3278	4836	2251	4555	391	3038	2248	2261	5525	4716	3053	2768	3433	7676	2242	691	7278	7297	5742	1802	411	333	633	1275	5078	2372	542	5620
CELL SURFACE RECEPTOR LINKED SIGNAL TRANSDUCTION_BIO	GO:0007166 | Any series of molecular signals initiated by the binding of an extracellular ligand to a receptor on the surface of the target cell.	1002	1005	1596	1621	1636	1760	1943	1944	2429	2443	2492	2538	2771	2886	3256	3542	3775	4015	4222	4242	4443	4549	4593	460	469	4772	4785	4950	5031	5045	505	5148	5181	5902	7388	7610	844	896	996
SEC6_BIND	SGD | Interaction with YIL068C[SEC6]	135	4645	89	6479	3799	932	2571	696	3333	3496	1418	117	5068	5463	6512	1949	3086	6414.3	4928	5318	3647
ACN9_SGA	ACN9(YDR511W)	6102	6722	3760	357	1783	3340	7366	2454	3329	2791	6816	791	339	4197	4701	6452	4399	2664	6406	4152	3526	1754	6662	5802	1840	7401	5006.1	4036	243	5844	2580	4195.1
UNG1_BIND	SGD | Interaction with YML021C[UNG1]	1836	536	3322	4945	1828	6285	6726	4659	7428	6032	7043	6517	327	3549	5318
ADENYL NUCLEOTIDE BINDING_MOL	GO:0030554 | Interacting selectively with adenyl nucleotides, any compound consisting of adenosine esterified with (ortho)phosphate.	1077	1313	1783	2183	2615	3034	3120	388	4152	4531	459	4993	5029	5079	5100	5214	5255	5599	5759	5958	6000	6060	6344	6382	6478	6702	7332	7440	7500	918
RCA1_AIR_TF	22253597 | ChIP-chip target of Rca1p in air	1117	1227	1608	1630	1707	1720	1721	1825	1932	1950	1957	2649	3170	3172	3173	3178	3183	3184	3195	3219	3435	3673	3683	3895	3897	3928	3929	3952	4007	4043	4054	4132	4144	4227	4245	4246	4250	4251	4271	4336	4342	4388	4401	4597	4641	4956	5474	567
WSC2_BIND	SGD | Interaction with YNL283C[WSC2]	1813	5671	6489	5285	3128	3426	1621	4772	3628	7195	5280	3198	7523	5437	2726	906	3003	6515
MEMBRANE LIPID METABOLIC PROCESS_BIO	GO:0006643 | The chemical reactions and pathways involving membrane lipids, any lipid found in or associated with a biological membrane.	1155	1181	1279	1313	1373	1409	1442	1513	1543	169	1814	1945	2107	2432	250	2677	2761	2799	3104	3329	3695	3941	3954	3996	4064	4077	4186	4413	4592	4769	4865	487	4903	5027	5073	5102	5244	5257	5291	538	5615	5693	5792	5818	5879	5958	6000	6045
ATP BINDING_MOL	GO:0005524 | Interacting selectively with ATP, adenosine 5'-triphosphate, a universally important coenzyme and enzyme regulator.	1077	1313	1783	2183	2615	3034	3120	388	4152	4531	459	4993	5029	5079	5100	5214	5255	5599	5759	5958	6000	6060	6344	6382	6478	6702	7332	7440	7500	918
PKC1_BIND	SGD | Interaction with YBL105C[PKC1]	6812	1474	4413	3856	4605	3225	6197	3426	728	4772	6285	6319	3037	5618	3333	2884	3682	5058	6294	7523	1305	5437	239	2857	2791	4064	4744	4109	399	2290	5934	1814	2929	6842	6908	6081	3505	2873	7001	1026	799	485	1446	5956	2843
G-PROTEIN COUPLED RECEPTOR PROTEIN SIGNALING PATHWAY_BIO	GO:0007186 | The series of molecular signals generated as a consequence of a G-protein coupled receptor binding to its physiological ligand.	1002	1005	1596	1621	1636	1760	1943	1944	2429	2492	2771	2886	4015	4222	4242	4549	4593	460	469	4950	5045	505	5148	5902	7610	844	996
GLUCOSE METABOLIC PROCESS_BIO	GO:0006006 | The chemical reactions and pathways involving glucose, the aldohexose gluco-hexose. D-glucose is dextrorotatory and is sometimes known as dextrose; it is an important source of energy for living organisms and is found free as well as combined in homo- and hetero-oligosaccharides and polysaccharides.	1067	1701	1738	1936	2308	2747	2841	3392	3575	3651	387	3888	395	3967	3997	4318	4371	4618	4753	4754	4941	5024	5097	5112	5326	6173	6178	6328	6423	6540	6745	6814	7108	7514	789	903
CA21CHR5X7	Ca21Chr5(1150000..1450000)	4022	4023	4024	4025	4026	4028	4029	4030	4031	4033	4032	4035	4036	4040	4041	4043	4044	4046	4045	4048	4051	4054	4055
RDH54_SGA	RDH54(YBR073W)	5294	1804	4545	7245	3532	458	5928	5753	3097	2695	1783	6286.2	1862	2602	5970	5004	1082.1	5943.1	6374	1777	2204.2	4759	2248	7661	879	2774	5541
DOT6_UP	30593490| dot6 vs WT G1 phase	2849	24	7362	5110	695	7310	5636	7566	4390	242.2	341	3104	7359	1785	2344	1442	2735	3048	6139	1663	1600	7077	4527	6688	2896	889	1446	4819	5635	2990	769	1632	3931	1240	5612	1368	7586	2496	6573	1351	699	5805	5785	4979	4749	3439	7068	2204
ALCOHOL METABOLIC PROCESS_BIO	GO:0006066 | The chemical reactions and pathways involving alcohols, any of a class of alkyl compounds containing a hydroxyl group.	1027	1031	1067	1105.2	1212	1290	1390	1397	1439	1499	1570	1591	1598	1631	1701	1738	1756	1814	1936	2016	2107	2154	2248	2308	2608	2616	2623	2672	2747	2775	2809	2841	2877	2896	2909	3045	3240	3305	339	3392	3507	3575	3616	3651	3670	3672	3674	3675
OXIDOREDUCTASE ACTIVITY, ACTING ON NADH OR NADPH_MOL	GO:0016651 | Catalysis of an oxidation-reduction (redox) reaction in which NADH or NADPH acts as a hydrogen or electron donor and reduces a hydrogen or electron acceptor.	3433	125	1801	2175	2241	2671	2672	2762	3131	3234	3362	339	3442	3443	3507	3612	424	4495	5713	5816	6470	673	6794	7495
CDC39_BIND	SGD | Interaction with YCR093W[CDC39]	5101	514	2483	1084	5735	5974	6197	6075	3055	1837	6319	6220	2012	5260	147	4641	1453	7355	7198	1086	233.1	7176	799	1154	794	6539	5107
CELL ADHESION_BIO	GO:0007155 | The attachment of a cell, either to another cell or to an underlying substrate such as the extracellular matrix, via cell adhesion molecules.	1097	1133	1401	1663	1665	1779	1816	3111	3160	3618	4216	4257	4477	4555	4884	5107	5639	5657	5736	5741	5742	5908	610	6109	6814	7414	7436	896
OX STRESS UP	16339080	86	113	125	137	223	251	260	285	321	339	388	391	409	411	449	451	473	489	508	542	550	633	691	730	747	780	820	822	847	868	909	918	951	986	1067	1069	1077	1078	1149	1162	1187	1189	1193	1235	1237	1252	1331	1340
POG1_BIND	SGD | Interaction with YIL122W[POG1]	1960	2549	5358	3856	2192	5360	3628	3333	6393	1040	4628	429	799	6846	1446
HEXOSE BIOSYNTHETIC PROCESS_BIO	GO:0019319 | The chemical reactions and pathways resulting in the formation of hexose, any aldose with a chain of six carbon atoms in the molecule.	1067	1390	3888	395	4618	4943	5097	6178	6190	6328	6423	6745	6814	7514	7585	789	903
ISOMERASE ACTIVITY_MOL	GO:0016853 | Catalysis of the geometric or structural changes within one molecule. Isomerase is the systematic name for any enzyme of EC class 5.	1030	1067	1170	1390	1392	1552	1570	1701	2156	2499	2516	2775	2841	2873	2937	3651	3672	3674	3888	3920	4952.1	5004	5013	5130	5196	5367	5934	6026	6096	6443	6445	6452	6472	6745	6990	7108	7421	7585	7654	903	96
VESICLE MEMBRANE_CEL	GO:0012506 | The lipid bilayer surrounding any membrane-bounded vesicle in the cell.	1012	1136	1254	1638	1672	2078	2194	231	2786	2844	316	3462	3467	3496	4036	4236	4346	4382	4594	4732	528	6217	6508	6558	7212	759	880
VESICLE COAT_CEL	GO:0030120 | A membrane coat found on a coated vesicle.	1012	1136	1254	1638	1672	2078	2194	231	2786	2844	316	3462	3467	3496	4036	4236	4346	4382	4594	4732	528	6217	6508	6558	7212	759	880
MET30_BIND	SGD | Interaction with YIL046W[MET30]	135	202	3138	7292	1674	6529	6479	4427	2559	1418	4015	3301	1755	1988	5312	2017	3761
CONJUGATION WITH CELLULAR FUSION_BIO	GO:0000747 | The processes that result in the union of cellular and genetic information from compatible mating types.	1084	138	1621	1636	177	1816	2164.1	2492	2771	2886	2941	3013	3083	315	3200	3201	3463	3774.1	4009	4014	4015	4222	4242	4245	4433	4555	4593	460	4645	469	4755	4909	4950	4991	5045	5561	5586	5691	5736	5741	5851	6033	6034	6075	6092	6266	6527	6589
SEXUAL REPRODUCTION_BIO	GO:0019953 | The regular alternation, in the life cycle of haplontic, diplontic and diplohaplontic organisms, of meiosis and fertilization which provides for the production offspring. In diplontic organisms there is a life cycle in which the products of meiosis behave directly as gametes, fusing to form a zygote from which the diploid, or sexually reproductive polyploid, adult organism will devel…	1084	138	1621	1636	177	1816	2164.1	2492	2771	2886	2941	3013	3083	315	3200	3201	3463	3774.1	4009	4014	4015	4222	4242	4245	4433	4555	4593	460	4645	469	4755	4909	4950	4991	5045	5561	5586	5691	5736	5741	5851	6033	6034	6075	6092	6266	6527	6589
CYTOPLASMIC VESICLE MEMBRANE_CEL	GO:0030659 | The lipid bilayer surrounding a cytoplasmic vesicle.	1012	1136	1254	1638	1672	2078	2194	231	2786	2844	316	3462	3467	3496	4036	4236	4346	4382	4594	4732	528	6217	6508	6558	7212	759	880
GTPASE ACTIVITY_MOL	GO:0003924 | Catalysis of the reaction: GTP + H2O = GDP + phosphate.	1422	1621	1702	1760	1949	2204.2	2245	2297	2406	2571	2614	2622	2690	2843	2975	3001	3052	3330	3462	3534	3617	390	4015	4152	4603	5483	5493	5788	589	5902	5964	5994	6237	6447	6987	714	7384	799
RHE30_UP	20023067 | Upregulated | reconstituted human oral epithelium 30min 3351	2613	2480.1	409	5805	6706	3988	1354	4216	2241	7227	5806	4546	2397.3	2809	2262	4737	5215	2531	6640	4595	2762	5005	2870	5078	1331	3038	6322	4543	2021	6489	1743	5686	734	1655	1861	3499	933	7283	3607	2737	7512	2107.1	704	2089	411	3104	6211	1709
SPHINGOLIPID METABOLIC PROCESS_BIO	GO:0006665 | The chemical reactions and pathways involving sphingolipids, any of a class of lipids containing the long-chain amine diol sphingosine or a closely related base (a sphingoid).	1945	250	3104	3329	4077	4592	4769	5027	5257	5818	6131	6343	6438	6951	908
CLN2_BIND	SGD | Interaction with YPL256C[CLN2]	5101	1960	2886	2485	5901	1059	1854	3010.1	4410	1282	1283	3856	3843	4497	4645	5567	4785	5200	6498	2340	1674	7655	3680	6529	5658	4427	2799	2665	6347	663	2305	30	4839	2559	7044	4777	4192	2084	5768	3333	2884	6648	4242	4015	7523	1862	3013	5623
CARBOHYDRATE METABOLIC PROCESS_BIO	GO:0005975 | The chemical reactions and pathways involving carbohydrates, any of a group of organic compounds based of the general formula Cx(H2O)y.	1067	1105.2	1212	1221	1228	1255	1290	1382	1390	1439	1480	1499	1618	1659	1701	1738	1779	1860	1866	1936	1973	2005	2154	2156	2157	2172	2308	2334	2444	2549	2710	2747	2768	2841	2843	2871	2896	290	2929	2952	2990	3014	3038	3133	3269	3278	3302	3325
MONOSACCHARIDE BIOSYNTHETIC PROCESS_BIO	GO:0046364 | The chemical reactions and pathways resulting in the formation of monosaccharides, polyhydric alcohols containing either an aldehyde or a keto group and between three to ten or more carbon atoms.	1067	1390	3888	395	4618	4943	5097	6178	6190	6328	6423	6745	6814	7514	7585	789	903
XS(HOG1)_UP	1356608 | Upregulated | Oxydative Shock in hog1 mutant	1048	1067	1069	1077	1078	113	1142	1149	1150	1162	1162.1	1163	1167	117	1187	1189	1190	1235	1236	1237	125	1252	1277	1289	1314	1340	135	1350	1352	1366	1375	1381	1406	1422	1433	1477	1493	1496	1509	1534	1584	1607	1623	164	1729	173	1742	1745
VPS34_BIND	SGD | Interaction with YLR240W[VPS34]	130	6634	7083	7663	976	2174	5662	4839	3752	7529	5004	4015	576	5970	3715	547	4865	7417	7398.1	4208	3239	6915	2606	1648	5006.1	2733	6936
HYPHAE_DN	Unpublished (Nantel) | Downregulated | Hyphal induction Kadosh protocol 2397	5517	1344	908	242.2	3221	4788	2248	3856	252	3282	1509	3392	2204	2602	3490	386	6026	7251	4496	3802	4690	4706	1723	4581	923	7049	3846	7359	7394	2989	6778	2283	1614	1415	3873	6249	4718	4444	5809	5188	6086	6118	2269	6755	6636	1203.1	1789.1	2564
EFG1_YEAST_DN	15269278 | Downregulated in Yeast cells missing the Efg1 transcription factor	1034	1189	1715	1862	2020	2023	2261	238	2531	2608	2762	2803	2877	3038	3278	3302	3325	3441	3575	3618	3888	3967	4044	406	4216	4444	4581	4618	4631	4737	4777	508	542	5437	550	5818	6116	6514	6745	6816	7021	7350	7561	868	951
CONJUGATION_BIO	GO:0000746 | The union or introduction of genetic information from compatible mating types that results in a genetically different individual. Conjugation requires direct cellular contact between the organisms.	1084	138	1621	1636	177	1816	2164.1	2492	2771	2886	2941	3013	3083	315	3200	3201	3463	3774.1	4009	4014	4015	4222	4242	4245	4433	4555	4593	460	4645	469	4755	4909	4950	4991	5045	5561	5586	5691	5736	5741	5851	6033	6034	6075	6092	6266	6527	6589
RESPONSE TO ABIOTIC STIMULUS_BIO	GO:0009628 | A change in state or activity of a cell or an organism (in terms of movement, secretion, enzyme production, gene expression, etc.) as a result of an abiotic (non-living) stimulus.	1156	1220	1636	1760	1897	1976	2014	212	2190	230	2343	2443	2538	2849	2945	3150	3160	3176	3187	3190	3235	3256	3302	3319	3328	367	3775	3995	4208	4216	4395	4443	4597	4679	4772	4775	4785	4800	4927	4937	4980	5031	5045	5076	5087	5181	522	5437
TRANSCRIPTION INITIATION FROM RNA POLYMERASE II PROMOTER_BIO	GO:0006367 | Processes involved in starting transcription from the RNA polymerase II promoter.	1111	1275	1457	1574	1837	2111	2135	2315	2682	2857	3047	3059	3187	3190	3242	3519	4194	4388	4542	4585	4625	470	4722	4851	4853	4882	5001	5174	5297	536	567	5846	6102	6193	6239	6514	6923	7068	7119	7454	7518	798
COATED VESICLE MEMBRANE_CEL	GO:0030662 | The lipid bilayer surrounding a coated vesicle.	1012	1136	1254	1638	1672	2078	2194	231	2786	2844	316	3462	3467	3496	4036	4236	4346	4382	4594	4732	528	6217	6508	6558	7212	759	880
RAM1_BIND	SGD | Interaction with YDL090C[RAM1]	391	7394	1235	4839	3230	6319	2102	4242	4015	147	1755	3415	4817	1619	7501	479.2	2471	1273	3775	2660
UFD1_BIND	SGD | Interaction with YGR048W[UFD1]	2434	7124	2340	5965	3128	5074	670	676	2933	5459	5175	2791	4829	3197	1031	3135	719	7141	5416	2346	5956
VPS28_BIND	SGD | Interaction with YPL065W[VPS28]	5580	4603	412	7202	736	5964	5065	696	5007	6091	3333	7183	3947	1751	2013	7446	3942	479.2	795	7329	897	6515	35	4731	4927	6296
GEF1_BIND	SGD | Interaction with YJR040W[GEF1]	6778	3314	5130	2965	1413	4769	4950	4426	3077	7660	2298	3622	7394	696	5397	7089	7020	7047	5058	783	5689	6988	6884	3057	714	3060	6515	1761	4560
CELLULAR LIPID METABOLIC PROCESS_BIO	GO:0044255 | The chemical reactions and pathways involving lipids, as carried out by individual cells.	10	1027	1031	1155	118	1181	1221	1232	125	1279	1288	1313	1317	1373	1397	1409	1442	1513	1543	1570	1591	1598	1631	1634	1652	1655	1659	169	1704	1751	1814	1945	2016	2046	2107	2248	2264	2432	2439	250	2599	2616	2623	2672	2677	271	2761	2774
FAR1_BIND	SGD | Interaction with YJL157C[FAR1]	1960	3174	2886	514	3856	4645	1298	2340	6367	4443	6529	2665	2305	1235	4839	2678	5068	4102	5970	5162	6551.1	1619	4725	479.2	1032	3459	223	799	5318	2771	1446
MEMBRANE COAT_CEL	GO:0030117 | Any of several different proteinaceous coats that can associate with membranes. Membrane coats include those formed by clathrin plus an adaptor complex, the COPI and COPII complexes, and possibly others. They are found associated with membranes on many vesicles as well as other membrane features such as pits and perhaps tubules.	1012	1136	1204	1254	1323	1638	1672	2078	2194	231	248	2786	2844	316	3462	3467	3496	393	4036	4236	4346	4382	4594	4732	528	6217	6508	6558	7212	759	880
GSH2_BIND	SGD | Interaction with YOL049W[GSH2]	403	6229	3959	2895	5977	6063	3333	2694	4317	3301	2013	2602	4040	7446	2951	7491	2940	6081	1343	4755
SNF7_BIND	SGD | Interaction with YLR025W[SNF7]	5580	1283	5869	7207	3401	5007	6357	3333	945	2031	4865	4307	6040	5275	7282	897	6515	6081	4755	5409	2655	4800	6296	1670	4339	7344
CYTOPLASMIC VESICLE PART_CEL	GO:0044433 | Any constituent part of cytoplasmic vesicle, a vesicle formed of membrane or protein, found in the cytoplasm of a cell.	1012	1136	1254	1638	1672	2078	2194	231	2786	2844	316	3462	3467	3496	4036	4236	4346	4382	4594	4732	528	6217	6508	6558	7212	759	880
SPECIFIC RNA POLYMERASE II TRANSCRIPTION FACTOR ACTIVITY_MOL	GO:0003704 | Functions to enable the transcription of specific, or specific sets, of genes by RNA polymerase II.	1275	2315	2432	2646	2647	3187	3190	3794	4145	4342	4853	4961	5001	5133	5908	5917	6102	6182	6393	6514	7046	7068	7150	723	7247	7372	7374	7518	7583
SCH9-DO_NORMOX	1868	1691	5437	508	2803	2804	5103	4737	6540	2877	1585	2048	2371	1067	5818	3682	2989	6882	6816	1774	1614	1517	3656	3575	1889	5136	3967	7080	347	4620	6910	4617	3950	5534	2525	3764	4581	3888
WHITE_2_UP	20808890 | Upregulated | White cells	2772	1745	1580	1880	7359	5960	1183	5257	6995	5753	7323	809	2046	320	3526	7561	5137.1	4093	6864	1915	4246	7107	6924	171	386	1564	1327	3369	4680	2158	671	5552	5551	7235	2398	4456	2433	2498	6648	5217	5736	278	272	1314	268	1182	4905	5406
RPN2_BIND	SGD | Interaction with YIL075C[RPN2]	3941	1331	5440	3185	6190	1299	4032	6367	5793	1993	1936	1494	4025	3054	2182	7264	6063	213	5378	3593	5961	709	6773	4015	6702	4956	4102	6991	3419	441	1631	7335	6010	6515	35	7178	603	4755	544.1	6693	7605	3168	6582	6537	7286
RESPONSE TO DRUG_BIO	GO:0042493 | A change in state or activity of a cell or an organism (in terms of movement, secretion, enzyme production, gene expression, etc.) as a result of a drug stimulus. A drug is a substance used in the diagnosis, treatment or prevention of a disease.	10	1027	1313	1333	1357	1618	1623	1727	1783	18	2094	2119	212	2151	2158	2160	2179	2290	2331	2436	2609	2812	290	2929	2972	308	3188	3193	3218	333	3530	3802	4009	406	4109	4519	4527	4662	4670	4969	505	5079	508	5148	5171	5251	539	5526
COATED MEMBRANE_CEL	GO:0048475 | A single or double lipid bilayer with any of several different proteinaceous coats that can associate with membranes. Membrane coats include those formed by clathrin plus an adaptor complex, the COPI and COPII complexes.	1012	1136	1204	1254	1323	1638	1672	2078	2194	231	248	2786	2844	316	3462	3467	3496	393	4036	4236	4346	4382	4594	4732	528	6217	6508	6558	7212	759	880
DIB1_BIND	SGD | Interaction with YPR082C[DIB1]	514	6356	3792	3178	1548	6197	7509.2	910	2621	3098	836.1	7673	1296	6442	7290	4867	4659	3945	144	6740	4146	5486.1	6135.1	1492	2675	2639.1	1260	4340.1
RNA POLYMERASE II TRANSCRIPTION FACTOR ACTIVITY_MOL	GO:0003702 | Functions to initiate or regulate RNA polymerase II transcription.	1111	1275	1451	1457	1526	1574	1706	1837	1878	1885	2111	2135	2315	232	2432	2507	2623	2646	2647	2682	2711.1	2747	2857	3027	3055	3059	3187	3188	3190	3242	3305	3421.1	3519	3794	391	4091	4145	4194	4342	4348	4388	4488	4497	4542	4585	4625	470	4851
PEP4_BIND	SGD | Interaction with YPL154C[PEP4]	7572	2969	5869	7207	3799	670	5576	7196	3333	1949	3330	843	6010	3700	7141	5257
ARC35_BIND	SGD | Interaction with YNR035C[ARC35]	4413	6634	3859	3873	7292	3680	4193	670	7264	3333	4597	6151	2289	3251	121	6534.2	2841	738	2925	505
RESPONSE TO TEMPERATURE STIMULUS_BIO	GO:0009266 | A change in state or activity of a cell or an organism (in terms of movement, secretion, enzyme production, gene expression, etc.) as a result of a temperature stimulus.	1156	1760	2014	2849	3160	3302	4216	4775	4980	5031	522	5537	5901	6285	6387	6515	6973	7053	7251	7523
BLOOD_UP	15813733 | Blood 30 min upregulated	3121	113	4335	3433	3924	4873	125	6595	3981	1763	3131	822	3021	3234	3122	5307	2107.1	2738	3931	4716	7296	4551	3707	780	6637	7611	4290	1614	6232	1743	3902	6844	3537	742	23	4505	5037	1632	6311	3988	6229	4393	7042	781	2959.1	24	419	7196
DOWN SEF1-BPS	7114	5952	1930	4647	2849	1926	4211	3753	1264	2177	4270	4716	5634	4905	5779	4735	1263	5635	1237	6073	3538	7112	6793	2344	4342	3380	7218	7586	2062	1097	1562	4328	3893	2583.1	1486	4731	5674	4894	5063	2602	1228	4673	342	4743	22	2179	2584	220	7310
ALCOHOL BIOSYNTHETIC PROCESS_BIO	GO:0046165 | The chemical reactions and pathways resulting in the formation of alcohols, any of a class of alkyl compounds containing a hydroxyl group.	1067	1390	3888	395	4618	4943	5097	6178	6190	6328	6423	6459	6745	6814	7514	7585	789	895	903
ASPARTATE FAMILY AMINO ACID BIOSYNTHETIC PROCESS_BIO	GO:0009067 | The chemical reactions and pathways resulting in the formation of amino acids of the aspartate family, comprising asparagine, aspartate, lysine, methionine and threonine.	105	1159	1227	1789.1	198	2092	2525	2618	2876	2970	3846	4506	5380	5548	5645	5811	5940	5992	6304	7448	7593	772	99
GPM1_BIND	SGD | Interaction with YKL152C[GPM1]	5046	4963	4427	5788	670	3628	6319	7264	6814	4956	1445	6442	4102	4618	4308	903	6740	1064	738	3697	1086
TRANSCRIPTION INITIATION_BIO	GO:0006352 | Processes involved in the assembly of the RNA polymerase complex at the promoter region of a DNA template resulting in the subsequent synthesis of RNA from that promoter.	1111	1275	1457	1574	1837	2111	2135	2315	2325	2528	2682	274	2857	3047	3059	3187	3190	3242	3519	3833	3990	4125	4194	4388	4542	4585	4601	4625	470	4722	4851	4853	4882	5001	5174	5297	536	567	5846	6102	6193	6239	6514	6649	6923	7068	7119	7454
NHP6B_BIND	SGD | Interaction with YBR089C-A[NHP6B]	5101	4603	4660	3888	5118	6109	3077	7509.2	7622	3333	7089	2884	3947	5985	145	7446	4725	1453	3000	4664	1273	2402	4939	96	1526	4502	5107
UP_HPX_10MIN	24681685	1868	1354	5674	2655	3707	2107.1	5818	3278	5079	3749	111	734	449	1433	4784	4617	1048	391	1034	5228	5615	3038	3499	4595	6440	6816	6225	6261	6659	4580	2768	3820	633	2849	4013	5348	2242	5334	7396	3355	5911	4816	1691	577	3004	6640	7676	3422
RTT102_BIND	SGD | Interaction with YGR275W[RTT102]	184	2093	7234	7089	1652	2964	239	4004	2070	3000	7310	2507	5501	2267	3190	1526	5657
REG1_BIND	SGD | Interaction with YDR028C[REG1]	6640	2340	3014	1378	3126	2752	910	1936	4084	6285	1837	6573	7264	5768	705	4015	7652	846	820	6178	1649	1760	4827	5865	1355	6376	5408	6846	794	7343
SWI4SWI6_UP	PMID:21257795	2772	4524	338	6229	1534	7319	3188	1785	7500	7625	5779	3108	2737	4377	5384	1793	5227	5818	7308	3605	7017	5911	5625	556	3360	7298	5852	4777	2791	4379	5731	6816	7513	6272	6000	5449	5303	4511	388	2882	2670	1709	1911	651	7083	6211	2383	4589
CTF1P_TFMOTIF	Ctf1p	1032	2896	5438	7610	778	4443	4246	691	4617	3661	6814	5753	1210	7296	827	7479	5302	1862	6163	3110	4679	674	4424	1861	6322	5517	6548	4618	4592	6816	633	671	1214	851	6472	5798	7093	2335	5305	4666	4378	7506	954	4379	403	1033
CRM1_DAMP_SGA	CRM1_damp(YGR218W_damp)	7571	3843	7044	4855	297	3038	3077	7509.2	1267	3446	3445	547	5830	5553	3552	4187	4808	6540	5837	2639.1	2208	5429	3167
RIM101_DN	15189998 | Downregulated | Inactivation by RIM101-knockout	6081	535	2619	3727	532	5124	5188	4765	4257	3765	2879	138	1490	3345	1911	6972	7218	220	5164	1097	4555	7363	6202	5032	2367
LIPID METABOLIC PROCESS_BIO	GO:0006629 | The chemical reactions and pathways involving lipids, compounds soluble in an organic solvent but not, or sparingly, in an aqueous solvent. Includes fatty acids; neutral fats, other fatty-acid esters, and soaps; long-chain (fatty) alcohols and waxes; sphingoids and other long-chain bases; glycolipids, phospholipids and sphingolipids; and carotenes, polyprenols, sterols, terpenes and …	10	1027	1031	1155	118	1181	1221	1232	125	1279	1288	1313	1317	1345	1373	1397	1409	1442	1513	1543	1570	1591	1598	1631	1634	1652	1655	1659	169	1704	1751	1814	1945	2016	2046	2050	2107	2133	2248	2264	2432	2439	250	2599	2616	2623	2672	2677
MEMBRANE ORGANIZATION AND BIOGENESIS_BIO	GO:0016044 | A process that is carried out at the cellular level which results in the formation, arrangement of constituent parts, or disassembly of membranes inside and surrounding the cell.	1085	1095	1139	1166	117	1182	1220	1298	1313	135	1376	1418	1444	1538	1553	1567	1711	2013	2089	2168.3	2190	2340	2399	2416.1	2434	2571	2769	2972	2974	3029	3086	316	3203	3227	3235	3332	3363	337	3412	3647	3736	3898	4184	4294	4381	4403	4597	479.2
PHO85_BIND	SGD | Interaction with YPL031C[PHO85]	1960	3854	403	1672	1936	1235	7044	7264	6357	5058	7475	3013	3715	3445	2770.1	3197	2929	6081	2710	2655	1661	1446
YKR023W_SGA	YKR023W(YKR023W)	6640	7074	4907	2992	6434	7365	5368	1439	1658	1220	4523	3841	3949	6189	3325.3	3515	2951	4865	4725	7409	2639.1	4036	7332	6883	5112
CA21CHR5X6	Ca21Chr5(950000..1250000)	3914	3915	3916	3919	3920	3921	3922	3923	3924	3925	3926	3928	3929	3930	3931	3932	3934	3936	3937	3938	3940	3939	3941	3942	3942.1	3944	3945	3946	3947	3949	3950	3951	3952	3954	3955	3956	3957	3959	3960	3962	3963	3964	3965	3966	3967	3969	3970	3971
ELECTRON CARRIER ACTIVITY_MOL	GO:0009055 | Any molecular entity that serves as an electron acceptor and electron donor in an electron transport system.	3433	125	1397	1770	1801	2672	3131	3234	336	339	3442	3443	3507	3521	3527	4076	4099	4147	4290	4495	4871	5286	5713	5816	6127	673	6794	7049	7495
COPPER_DOWN	32508775| WT cells treated with 2mM Cu	2020	1691	11	7227	4914.1	3829	1433	4170	6200	1868	734	6084	5288	5806	5674	270	6116	2107.1	2803	4539	5399	1034	5437	391	411	5818	347	1862	4366	406	2108	1067	33	655	5760	2866	1381	3820	7330	3902	2608	510	489	5141	4777	2350	3646	3261
AAT2_BIND	SGD | Interaction with YLR027C[AAT2]	3941	7083	403	2192	4839	3628	7264	3333	878	576	7585	5691	547	6287	4312	1064	1055	4464	3239	2055	1759	5501	1280	7387	2772	2660	6247	7344
STEROL METABOLIC PROCESS_BIO	GO:0016125 | The chemical reactions and pathways involving sterols, steroids with one or more hydroxyl groups and a hydrocarbon side-chain in the molecule.	1027	1031	1397	1570	1591	1598	1631	2016	2248	2616	2623	2672	2775	2909	3240	3305	3507	3616	3732	391	406	4491	4606	4631	4809	5178	5379	5839	6026	6105	7049	7312	767	922
PROTEIN-DNA COMPLEX ASSEMBLY_BIO	GO:0065004 | The aggregation and bonding together of proteins and DNA molecules to form a protein-DNA complex.	1111	1275	1457	1574	1837	2111	2135	2174	2315	2325	2528	2682	274	2857	3047	3059	3187	3190	3242	3519	3581	3833	3990	4125	4194	4208	4388	4542	4585	4601	4625	470	4722	4851	4853	4882	5001	5174	5297	536	567	5846	6102	6193	6239	6514	6649	6670
MITOCHONDRIAL RESPIRATORY CHAIN_CEL	GO:0005746 | The protein complexes that form the mitochondrial electron transport system (the respiratory chain). Complexes I, III and IV can transport protons if embedded in an oriented membrane, such as an intact mitochondrial inner membrane.	1082.1	1467	1471	227	2439.1	2644	2707.1	2871	3527	4016	4022	440	4468	4490.2	4495	4759	5213.1	5213.2	5629	5893	637	873.1	913.2
MEIOTIC RECOMBINATION_BIO	GO:0007131 | The cell cycle process whereby double strand breaks are formed and repaired through a double Holliday junction intermediate. This results in the equal exchange of genetic material between non-sister chromatids in a pair of homologous chromosomes. These reciprocal recombinant products ensure the proper segregation of homologous chromosomes during meiosis I and create genetic diversity.	1283	1648	1956	2174	2579	2728	2873	3373	3589	366	3752	3760	4206	4208	4537	5367	5934	6915	7310
MITOCHONDRIAL MEMBRANE PART_CEL	GO:0044455 | Any constituent part of the mitochondrial membrane, either of the lipid bilayers that surround the mitochondrion and form the mitochondrial envelope.	1082.1	1352	1361	1467	1471	150	1650	227	2439.1	2644	2707.1	2785	2871	2953	3223	3527	3579	3696	3700	3757	4016	4022	440	4468	4490.2	4495	4759	4836	5143	5213.1	5213.2	5231.2	5419	5491.1	5629	5653	5660.1	5893	637	6524	6531.1	6854	7509.1	7678	873.1	913.2
CKI1_SGA	CKI1(YLR133W)	586	3959	7043.1	169	7520	698	1751	2602	967	6596	7446	4173	6623	1991	5550	4979	7329	1605	6561	4086	2248	6400	6077	2045	3455	2297	7382	757
STEROID METABOLIC PROCESS_BIO	GO:0008202 | The chemical reactions and pathways involving steroids, compounds with a 1,2,cyclopentanoperhydrophenanthrene nucleus.	1027	1031	125	1317	1397	1570	1591	1598	1631	2016	2248	2616	2623	2672	2775	2909	3198	3240	3305	3507	3616	3732	391	406	4491	4606	4631	4809	5095	5178	5379	5839	6026	6105	6883	7049	7312	767	922
COX13_SGA	COX13(YGL191W)	4855	933	5658	1439	7622	554	1210	7297	6189	147	7290	4865	6032	4683	1082.1	1974	6600	906	6374	7310	6058	3700	3167	2250
WOR1_OE_DN	23892606 |Passage through the mammalian gut triggers a phenotypic switch that promotes Candida albicans commensalism	7084	84	6840	3713	4802	3651	4689	3967	7150	4777	7098	3433	53	4824	542	4231	3753	7278	3712	5245	5431	7284	2991	2948	7436	7085	1354	4631	2607	1736	6202	2397	334	5805	6874	24	7231	5079	5282	909	5437	6660	7522	6311	2583.2	1187	5843	769
CARBOHYDRATE KINASE ACTIVITY_MOL	GO:0019200 | Catalysis of the transfer of a phosphate group, usually from ATP, to a carbohydrate substrate molecule.	1290	1575	2154	2193	2308	3670	3967	4611	4753	542	6116	6344	6423	6540	734	969
CPH2 DOWN	PMID: 26342020	4450.1	822	1187	823	6882	4035	2608	5288	675.1	2529.1	2175	2023	2344	7284	2241	3548	4816	7283	5813	320	5342	4044	3822	2803	1395	88	5158	921	4943	4631	3932	3651	5437	5307	4043	5906	6321	3707	6731	6770	11	1862	4886	1048	7027	2583	4530.1	3997
ACTIN CORTICAL PATCH_CEL	GO:0030479 | Discrete actin-containing structure found at the plasma membrane in cells; formed of networks of branched actin filaments that lie just beneath the plasma membrane and assemble, move, and disassemble rapidly. As in, but not restricted to, the fungi (Fungi, ncbi_taxonomy_id:4751).	1166	1220	1444	1474	1553	1711	2190	2228	2289	2443	2605	3235	3414	4184	4395	4597	5007	505	5357	5544	6349	6534.2	6598	6770	7124	7201	738	886	953.1
STEROID BIOSYNTHETIC PROCESS_BIO	GO:0006694 | The chemical reactions and pathways resulting in the formation of steroids, compounds with a 1,2,cyclopentanoperhydrophenanthrene nucleus; includes de novo formation and steroid interconversion by modification.	1027	1031	1317	1397	1570	1591	1598	1631	2016	2623	2672	2775	2909	3198	3240	3305	3507	3616	3732	406	4491	4606	4631	4809	5095	5178	5379	5839	6026	6105	6883	7049	7312	767	922
CELLULAR CARBOHYDRATE METABOLIC PROCESS_BIO	GO:0044262 | The chemical reactions and pathways involving carbohydrates, any of a group of organic compounds based of the general formula Cx(H2O)y, as carried out by individual cells.	1067	1105.2	1212	1221	1290	1382	1390	1439	1480	1499	1618	1659	1701	1738	1779	1860	1866	1936	2005	2154	2156	2157	2308	2334	2444	2549	2710	2747	2841	2843	2871	2896	290	2929	2952	2990	3014	3038	3269	3278	3302	3325	3358	3392	3445	348	3575	3651
SESAMOL_UP	27392701| Mechanistic insights into the mode of action of anticandidal sesamol | 552 microg_ml	5078	2124	3438	4980	3548.1	4283	5912	5299	271	1638	1656	3366	6500	5295	424	2178.1	1395	7269	6507	4072	744	6650	7676	2498	2501	7193	6637	6166	7596	6568	3571	4526	3612	2765	3435	756	4867	2170	4759	3600	4674.1	2613	57	1763	6271	7514	3903	2172
CFT1_BIND	SGD | Interaction with YDR301W[CFT1]	7041	7655	6367	684	5917.3	6285	4538	2790	4628	3197	325	5486	1531	387	2307	6881
ACE2_YEAST_UP	16998073 | Upregulated | ace2 deletion | yeast condition	4393	6385	6165	4022	543	3577	3008	7049	2201	1770	4578	1416	2006.1	3946	4967	4929	7577	6565	2785	2066.1	6916	3686	3171	7466	7043.1	979	5949	7592	6860	6026	3616	1598	1591
YTH1_BIND	SGD | Interaction with YPR107C[YTH1]	7041	2760	6285	3333	7285	3415	2790	4628	3197	325	714	5486	2402	2307	1260
LSB3_BIND	SGD | Interaction with YFR024C-A[LSB3]	1474	5901	5130	5671	2965	403	2192	6489	1220	1495	932	7264	4127	3841	6393	2014	3419	849	1453	2087	35	5365	1698	6598	5416
RESPONSE TO CHEMICAL STIMULUS_BIO	GO:0042221 | A change in state or activity of a cell or an organism (in terms of movement, secretion, enzyme production, gene expression, etc.) as a result of a chemical stimulus.	10	1027	1035	1040	1065	1084	113	1313	1333	1357	138	1413	1618	1621	1623	1636	1727	173	1760	177	1783	18	1816	1944	2028	2060	2094	2119	212	2151	2158	2160	2164.1	2175	2179	2230	2290	2331	2369.1	238	243	2432	2436	2492	2609	2637	2671	2727
MPE1_BIND	SGD | Interaction with YKL059C[MPE1]	7041	684	2760	6285	4538	3333	1418	7285	2790	3197	325	5486	2402	2307	6881
PDR3_BIND	SGD | Interaction with YBL005W[PDR3]	1950	2172	1422	4645	736	2699	5420	6565	3333	1865	547	767	906	6411	2507	3700	6000
LEM3_BIND	SGD | Interaction with YNL323W[LEM3]	6402	6778	974	3225	5735	5171	1683	5964	4839	5445	932	4719	3333	3467	2334	6092	5689	6094	2013	6884	849	1191	121	7329	6029	6026	3530	491	6846
KSS1_BIND	SGD | Interaction with YGR040W[KSS1]	2099	2886	4645	6730	5531	4950	1936	3622	1621	5007	7391	1468	2678	7388	895	6926	844	6176	4222	5346	6801	3530	799
CASPO2_UP	16552442 | Caspofungin-treated cells 0.125 microg_ml 30 min	4082	711	753	6595	3932	7350	3282	7330	6840	5741	246	6877	6928	7329	6920	7445	7339	4255	5459	5302	5995	2190	7504	7359	4043	3127	6864	3615	5437	1727	3548.1	6420	1618	7456	2706	951	7531	5799	4377	909	3298	4135	6658	4771	270	7436	1344	4474
PMN PHAGOCYTOSIS_UP	15813733 | Upregulated | Phagocytosis by polymorphonuclear leukocytes 1048	1077	1108	111	113	1193	1220	1224	125	1288	1339	1354	1358	1375	1449	1613	1614	1623	1671	1727	1743	1763	1799	1832	1855	1857	1868	1891	1949	1957	2003	2021	2028	2031	2107.1	2172	2179	2242	2248	2337	2344	2351	2396	24	2461	251	2525	2601	2608
SCH9_BIND	SGD | Interaction with YHR205W[SCH9]	1960	930	2029	2173	5776	1196	1936	5224	1621	7044	2084	4252	4015	5148	6926	5953	3624	1760	3527	6846
RCA1_CO2_TF	22253597 | ChIP-chip target of Rca1p in CO2	1227	145	1608	1707	177	1932	1957	1963	2511.1	2532	2763	3195	3435	3603	3696	3895	3897	4144	4149	4250	4251	4271	4336	4511	4624	4641	4956	5065	5630	567	6803	7391
TYE7_TF	19816560 | ChIP-chip targets of Tye7p 942	903	867	84	820	791	787	7676	7665	7613	7580	7551	7529	7511	7466	7396	7323	7322	7297	7231	7227	7199	7198	7173	713	7047	7023	7011	6996	6937	6936	6926	69	6882.1	6882	686	6816	6814	6809	6757	6754	6745	6736	6684	6659	6640	6626	6559	6540
CDC35_MODULATED	15269278	953.1	918	7501	7231	7115	7077	6817	6811	676	6648	6548	6424	6414.3	6028	6010	6000	5958	5691	5604	5544	5210	5076	4211	403	391	336	3153	3071	2655	2289	1446	1413	1055	1027
CELL DEVELOPMENT_BIO	GO:0048468 | The process whose specific outcome is the progression of the cell over time, from its formation to the mature structure. Cell development does not include the steps involved in committing a cell to a specific fate.	1760	2174	3014	3200	3201	3715	3752	3995	4208	4242	4403	4519	4890	5004	5117	5148	5367	548	5662	5675	5691	5943.1	5995	610	6760	7150	7247	7401	829	895
RHO1_BIND	SGD | Interaction with YPR165W[RHO1]	5901	4645	2443	7489	6573	7264	122	3333	1803	6294	145	2290	3501	2929	906	6842	6515	3505	578	4593	799
ARF3_BIND	SGD | Interaction with YOR094W[ARF3]	6810	6705	1381	6489	4858	5007	3333	4317	4744	2726	7491	6135.1	1089	5076	6598
TRANSCRIPTION FROM RNA POLYMERASE II PROMOTER_BIO	GO:0006366 | The synthesis of RNA from a DNA template by RNA polymerase II (Pol II), originating at a Pol II-specific promoter. Includes transcription of messenger RNA (mRNA) and certain small nuclear RNAs (snRNAs).	1028	1041	1069	1084	1093	1111	1187	1248	1275	1343	1358	139	1429	145	1451	1453	1457	1543	1574	1619	1623	1734	1837	1857	1878	1885	2005	2012	2099	2111	2119	2135	2276	229	2315	232	2331	2361	2379	2432	2473	2606	2631	2643	2646	2647	2660	2676
BIOFILMBATCH_UP	19187560 | Upregulated | Continuous culture biofilm vs batch-grown 10	1048	111	113	1149	1153	1193	1339	1354	1363	1415	1442	1462	1570	1591	1598	1691	176	1765	1779	1911	1964	1974	1979	2020	2021	2030	2107.1	2125	2192	2210	2227	223	2308	2344	2356	2371	2372	2425	2451	2452	2454	2515	2532	260	2601	2613	2672	2680
PROTEIN TARGETING TO MITOCHONDRION_BIO	GO:0006626 | The process of directing proteins towards and into the mitochondrion, mediated by mitochondrial proteins that recognize signals contained within the imported protein.	1195	1352	1361	150	1650	1896	1981	2524	2754	2953	3026	3061	3696	3700	4001	4294	4362	4577.3	4620	4787	506	5143	5444	6183	6295	6408	6524	6531.1	6565	6696	6869	717	7179	847	882
PLP1_BIND	SGD | Interaction with YDR183W[PLP1]	6016	1204	7292	401	676	6034	5007	3333	805	5985	4594	864	4004	6601.1	606	4225	2471	4629	1273	799	3669
RPB7_BIND	SGD | Interaction with YDR404C[RPB7]	6340	3854	3792	6498	7655	5825	3055	3628	3659	1837	2736	2276	3333	2111	1248	4004	145	1755	4348	1453	6010.1	3349	2687.1	6314	798	2277	2643
LHP1_SGA	LHP1(YDL051W)	3539	4520	7509.2	5466	6722	7044	3170	4191.1	2408	4090.1	395	1783	7520	3324	3051	7153	4725	906	7310	227	2639.1	2208	6020	1874	1203
PRP6_BIND	SGD | Interaction with YBR055C[PRP6]	2886	514	2434	6913	7509.2	5917.3	910	2621	3098	836.1	7673	1296	6442	3415	144	6740	4146	6135.1	2639.1	7001	5865	4205.1	1975	7343	4340.1
FLC3H_UP	26248360|An Antifungal Benzimidazole Derivative Inhibits Ergosterol Biosynthesis and Reveals Novel Sterols.	4082	1631	406	922	4631	24	767	7504	6081	391	5799	2125	7312	1691	1344	2726	7455	7221	2344	3740	1598	90	3616	6877	3737	3548.1	3732	6928	6026	3615	6595	4476	6840	909	4802	677	2909	2672	4706	5379	4077	1911	5178	23	260	2030	6068	2028
HYDROLASE ACTIVITY, ACTING ON ACID ANHYDRIDES, IN PHOSPHORUS-CONTAINING ANHYDRIDES_MOL	GO:0016818 | Catalysis of the hydrolysis of any acid anhydride which contains phosphorus.	1077	1190	1192	1313	1335	1422	144	1493	1605	1621	1648	1669	1680	1687	1702	1727	1734	1760	1783	1866	1901	1949	201	2013	2029	2057	2166	2183	2204.2	2245	2297	23	2340	2369	239	24	2406	2435	2488	2552	2571	2598	2609	2611	2614	2615	262	2622
TMA19_SGA	TMA19(YKL056C)	3504	3653	7214	4660	2150	1588	3981	7083	4907	7663	5759	6924	1300	1267	6319	3097	6297	2309.2	4634	5377	4537	2232	3354	3325.3	6816	3501	4843	7043	346	6600	6601.1	2929	4222	7398.1	5663	827.1	2710	1273	6414.3	2269	5864	3774	1086	6900	7036	2209	3921	6724
NUCLEOSIDE-TRIPHOSPHATASE ACTIVITY_MOL	GO:0017111 | Catalysis of the reaction: a nucleoside triphosphate + H2O = nucleoside diphosphate + phosphate.	1077	1190	1192	1313	1335	1422	144	1493	1605	1621	1648	1669	1680	1687	1702	1727	1734	1760	1783	1866	1901	1949	201	2013	2029	2057	2166	2183	2204.2	2245	2297	23	2340	2369	239	24	2406	2435	2488	2552	2571	2598	2609	2611	2614	2615	262	2622
PDR12_BIND	SGD | Interaction with YPL058C[PDR12]	136	4526	2483	5671	6489	6096	5759	5285	6070	663	1621	7219	2072	5280	1783	3198	922	3730	4401	86	1040	2726	6577	1055	3003	1086	6000	473
CDC50_BIND	SGD | Interaction with YCR094W[CDC50]	6778	5130	3683	6952	5445	7529	5007	3333	7492	878	5623	3203	738	6515	2606	3542	5416	7344
PYROPHOSPHATASE ACTIVITY_MOL	GO:0016462 | Catalysis of the hydrolysis of a pyrophosphate bond between two phosphoric groups, leaving one phosphate on each of the two fragments.	1077	1190	1192	1313	1335	1422	144	1493	1605	1621	1648	1669	1680	1687	1702	1727	1734	1760	1783	1866	1901	1949	201	2013	2029	2057	2166	2183	2204.2	2245	2297	23	2340	2369	239	24	2406	2435	2488	2552	2571	2598	2609	2611	2614	2615	262	2622
YLR118C_SGA	YLR118C(YLR118C)	345	132	7044	3077	458	6297	4969	1783	4565	321	4865	4578	4862.2	4491	1112	6452	5239	7643	7077	3527
PDR1_BIND	SGD | Interaction with YGL013C[PDR1]	4660	5200	3038	3023	5058	767	906	7018	6515	1339	5085	2655	6000	2000	5657
APP1_SGA	APP1(YNL094W)	6016	5294	4769	2798	1643	4090.1	169	5973	6589	576	2454	547	7198	3089	6600	5219	6900	5257	5617
RGA2_SGA	RGA2(YDR379W)	769	5387	5450	1675	3097	7044	7047	1082.1	4528	714	906	1273	2639.1	2251	3700	506	4759	2604	3774.1	6900	3527	589	384	7332	1252	7344
CA21CHR5X3	Ca21Chr5(350000..650000)	4153	6298	6297	6296	6295	6294	3208	3207	3206	3205	3204	3203	3202	3201	3200	3199	3198	3197	3195	3193	3192	3190	3188	3187	3185	3184	3183	3181.1	3182	3180	3178	3177	3176	3175	3174	3173	3172	3171	3170	3169	3168	3167	3166	3163	3161	3160	4216	4219
DPM1_BIND	SGD | Interaction with YPR183W[DPM1]	6812	2756	3859	7202	5171	2965	3683	3799	670	3760	7264	4192	7089	169	5068	4064	7446	1945	4865	7409	3000	6081	5209	4442	4927	5164	1843	589
UP_HPX_5MIN	24681685	5282	6660	1847	4737	2655	918	1381	2107.1	223	5045	5079	3038	100	6225	915	4595	3156	6905	7374	2414	3820	1585	2876	4304	1861	4013	2866	2242	638	655	7612	1067	2768	4444	5005	499	6973	2665	1653	2050	896	3355	1743	6529	6232	508	6704	2175
HYPOXIA_SETIADI_DN	16854431 | Downregulated genes by hypoxia	1467	3527	2644	5893	2821	4016	913.2	5653	3223	5419	2785	4885	5231.2	2107.1	6385	4393	6724	4826	5791	6126
SDS24_SGA	SDS24(YBR214W)	6732	6344	1394	1759	6434	7365	6126	1559	3799	4520	1871	655	1267	2538	3035	7061	6062.3	4843	767	4274	7282	93	2087	2925	6667	2208	7267
OXYGEN AND REACTIVE OXYGEN SPECIES METABOLIC PROCESS_BIO	GO:0006800 | The chemical reactions and pathways involving dioxygen (O2), or any of the reactive oxygen species, e.g. superoxide anions (O2-), hydrogen peroxide (H2O2), and hydroxyl radicals (-OH).	1040	113	1413	1623	2028	2060	2175	2369.1	238	243	2671	2727	2762	2770.1	2782	3160	3292	3340	3362	3507	3530	4147	4216	424	4436	4543	4772	5031	5604	5759	584	5958	6000	6059	6074	6229	6509	6510	6800	7111.1	7398.1	7417	7523	7551	7611	85	86	87
SNF6-UP-30C	4737	2023	6515	2021	3669	6814	2877	2116	7398.1	6165	88	675	1979	903	7229	782	6745	4664	1896	399	1891	2525	1358	4506	7481	3192	4980	1082.1	6540	968	5197	7297	2340	1480	6059	3507	7349	6220.3	1105.2	7612	4503	5791	3861	637	5177	4048	4152	3575	3593
EXG2_SGA	EXG2(YDR261C)	517	3648	6640	7245	3758	6126	3035	7044	703	2593	3244	3354	698	6374	7310	2066.1	227	7082	2249	4727	3527	5791	2969
STP22_BIND	SGD | Interaction with YCL008C[STP22]	5101	1474	5869	7083	736	3185	5964	2174	6925	6924	6952	5065	4839	3752	7529	696	5007	4127	6091	122	5004	3233	7617	878	1445	576	4102	1751	2013	5623	3715	5654	547	7282	795	3135	7417	7398.1	4208	7310	4449	4212	3239	6515	6915	2606	7001	1648
DOWN-GZF3HPX	2842	3672	3675	3670	1117	7514	2839	449	6837	822	3923	2192	638	3668	3674	1354	5045	6514	4041	7296	5626	7472	4393	4342	5069	7319	6838	11	4551	5525	270	4914.1	5125	633	3643	6249	4026	6724	5079	5282	4450.1	5159	5447	5118	1288	3310	4372	3302	2414
DOWN _ZSF1	25524641	5334	7585	1344	6993	6073	1415	2602	4765	6570	4716	4605	5033	5058	825	7298	2307
DNA-DEPENDENT ATPASE ACTIVITY_MOL	GO:0008094 | Catalysis of the reaction: ATP + H2O = ADP + phosphate in the presence of double-stranded DNA; drives another reaction.	1192	1493	1901	201	2029	2611	2969	3211	3407	3761	4354	5004	5242	5335	5367	5487	5675	607	6891	7035	7658	7661
CNA1_BIND	SGD | Interaction with YLR433C[CNA1]	5901	4413	6827	1936	2112	2678	5058	7523	1862	971	4748	1619	4009	2818	4146	2929	978
MRPL13_BIND	SGD | Interaction with YKR006C[MRPL13]	2019	3205	1967	3777	5698	2214	439	863	3350	397	3333	7485	6129	3086	6136	7019	3000	3321	484	7344
HYDROLASE ACTIVITY, ACTING ON ACID ANHYDRIDES_MOL	GO:0016817 | Catalysis of the hydrolysis of any acid anhydride.	1077	1190	1192	1313	1335	1422	144	1493	1605	1621	1648	1669	1680	1687	1702	1727	1734	1760	1783	1866	1901	1949	201	2013	2029	2057	2166	2183	2204.2	2245	2297	23	2340	2369	239	24	2406	2435	2488	2552	2571	2598	2609	2611	2614	2615	262	2622
RGA1_BIND	SGD | Interaction with YOR127W[RGA1]	1367	1474	4413	3856	548	4785	6240	1444	3366	3680	663	2305	3054	4772	6573	5007	3333	7089	5985	4090.1	2614	5058	4242	7388	4867	3057	895	6601.1	390	2929	5533	3060	6081	4927	3542	799	2771	1446	2843
TRANSCRIPTIONAL ACTIVATOR ACTIVITY_MOL	GO:0016563 | Any transcription regulator activity required for initiation or upregulation of transcription.	1093	1166	1228	1275	1358	1499	173	1973	2747	2961	3018	3102	3188	3315	3401	3928	4054	4288	4568	4647	4722	4775	4863	4972	517	5251	5338	5388	5498	5558	6112	6124	6734	6798	7247	7374	740	7680
CCT5_BIND	SGD | Interaction with YJR064W[CCT5]	536	7292	89	3126	6319	7264	122	1468	4004	5465	5407	4640	6515	2828	6324	2307	7466	1086	6047	799
ACETATE_UP	18653474 | Weak Acid_induced Stress Response Acetic acid 300 mM	822	2462	2369.1	2467	3988	2073	909	4784	7227	5673	7225	7550	4584	7085	69	3664	4393	1363	3369	5282	6420	6557	4526	5069	3712	3318	6249	2192	711	6117	3672	4907	3713	1069	341	6248	1911	6527	3433	3448	740	6660	7053	2069	1277	6387	2414	2325
THI72_SGA	THI72(YOR192C)	6016	1836	3457	2150	7124	7044	1220	1267	7047	1652	4969	2711	3133	4031	3506	547	4578	3552	1427	1114	1376	2208	6406	2644
UPC2_UP	20870877 | upregulated genes in a upc2 knockout	4082	7585	24	7296	4706	1430	6420	2125	7469	3932	4527	4716	270	4477	342	3668	3740	111	3829	3369	1586	2887	5797	6595	2886	4255	7359	6554	3770	2959.1	263.1	2726	6840	4450.1	6514	246	3672	4183	4077	2030	7434	4135	3839	4630	5614	742	4476	1727
IME1P_TFMOTIF	Ime1p	473	6844	4833	3733	5628	4779	1783	163	7513	7539	7306	1826	339	164	4698	511	5791	5604	6492	1847	6259	4617	1224	2809	3089	930	4929	1137	2602	4551	2192	6577	7235	7114	4592	4591	4907	3364	4128	3097	5026	5759	4056	6000	1797	5818	6007	4450
RNQ1_BIND	SGD | Interaction with YCL028W[RNQ1]	5101	7069	3241	1378	1716	3628	6319	1699	2067	825	5953	3861	7052	5682	7198	3211	1086	7658	5823	799	6889
SIGNAL TRANSDUCTION_BIO	GO:0007165 | The cascade of processes by which a signal interacts with a receptor, causing a change in the level or activity of a second messenger or other downstream target, and ultimately effecting a change in the functioning of the cell.	1002	1005	1156	1341	1596	1621	1636	1670	1754	1760	1803	1835	1842	1936	1943	1944	1955	2014	2204.2	2222	2277	2290	2429	2432	2443	2492	2538	2571	2614	2771	2843	2886	2972	3001	3014	3153	3182	3199	3225	3230	3256	3329	3436	3530	3534	3542	3581	3775
GTS1_BIND	SGD | Interaction with YGL181W[GTS1]	5358	6640	6478	7602	1655.3	866	3622	4127	6393	576	2791	3057	6387	2615	6846	1260
PWY-3781_PATH	CGD | aerobic respiration (cyanide sensitive) -- electron donors	4468	440	637	1480	4495	6794	913.2	4016	5893	2707.1	4490.2	5629	2439.1	2644	3527	1467	5213.2	5213.1	227	873.1	1471	4759	1082.1
RIM101_NRG1_UP	18627379 | Upregulated | rim101_nrg1 vs ∆nrg1 6283	2249	1492	1974	5207	55	2968	2471	2382	1277	4018	6134	413.1	6731	6355	3365	1404	6916	4022	5906	3698	1448	5698	6752	665	5605	1967	6524	6296	2555	1789	3480	2531	1896	5920	2438	3057	2278	685	4382	484	1026	3777	1466	3755	3825	5296	5211	3826
RESPONSE TO OXIDATIVE STRESS_BIO	GO:0006979 | A change in state or activity of a cell or an organism (in terms of movement, secretion, enzyme production, gene expression, etc.) as a result of oxidative stress, a state often resulting from exposure to high levels of reactive oxygen species, e.g. superoxide anions, hydrogen peroxide (H2O2), and hydroxyl radicals.	1040	113	1413	1623	2028	2060	2175	2369.1	238	243	2671	2727	2762	2770.1	2782	3160	3292	3362	3507	3530	4147	4216	424	4436	4543	4772	5031	5604	5759	584	5958	6000	6059	6074	6229	6509	6510	6800	7111.1	7398.1	7417	7523	7551	7611	85	86	87	895
DSE1_BIND	SGD | Interaction with YER124C[DSE1]	4437	1675	7600	866	6858	3230	4102	3057	7514	6600	1055	7310	3862	3700	799	1199	4947
NOT3_BIND	SGD | Interaction with YIL038C[NOT3]	5101	514	2483	1084	6197	6075	6749	1555	3055	1837	7044	5007	5328	2499	1493	4018	4308	5174	2042	1759	1273	4909	7198	1874	1154	2277	5107
CNA_CRZ1	16468987|CRZ1, a target of the calcineurin pathway in Candida albicans	6632	4950	5806	6322	7469	3770	2785	4560	111	3298	6075	6000	5958	3538	4393	3221	3401	4082	4099	3607	4255	5170	4631	586	4309	2929	3133	1880	5791	4477	769	5288	1765	7229	2726	2887	2356	4765	3854	4737	4180	5070	2244	5610	215	753	851	4688
PHOSPHOLIPID METABOLIC PROCESS_BIO	GO:0006644 | The chemical reactions and pathways involving phospholipids, any lipid containing phosphoric acid as a mono- or diester.	1155	1181	1279	1313	1373	1409	1442	1513	1543	169	1814	2107	2432	2677	2761	2799	3695	3941	3954	3996	4064	4077	4186	4413	4769	4865	487	4903	5073	5102	5244	5291	538	5615	5693	5792	5879	5958	6000	6045	6167	6243	6411	6459	656	6594	6629	677
LSM5_BIND	SGD | Interaction with YER146W[LSM5]	514	6356	3651	3792	2795	7509.2	910	3098	836.1	6442	7290	332	6135.1	592	2639.1
TYE7-BOUND-PEREZ	1009	1033	1048	1067	1105.3	1135	1177	121	122	1252	1313	1314	1333	1360	1378	1409	1433	1502	1591	1614	1655	1691	1709	1714	172	18	1802	1889	194	1961	2023	2047	2065	2069	2076	2092	2107.1	2132	2175	2232	2242	2263	2277	23	2313	2329.1	2370	2426	2597
SAP185_SGA	SAP185(YJL098W)	1516	4645	933	1300	642	6358	7043.1	395	1783	3244	3929	2066	4683	6601.1	3010	4466	714	7310	7235	2378	4162	385	1890	1605	4759	3775	1955	3093	4531	4294	3744	5844
CCT3_BIND	SGD | Interaction with YJL014W[CCT3]	536	3873	5200	6907	4378	89	3126	401	670	2305	4835	6319	2728	7264	2084	122	1468	6009	4004	5407	4640	6601.1	1086	799
NITROSATIVE STRESS	Nitric oxide-induced genes	3707	125	3132	2693	1149	4290	2262	3433	6398	3443	3131	2601	5059	7374	7042	6229	3395	3122	5785	2356	4773	7313	3120	4816	4720	5636	4774	5770	5635	4370	5517	7091	4147	6586	7417	5674	6478	113	711	1763	4757	4907	5258	7214	5713	4802	7316	6928
PMT4_BIND	SGD | Interaction with YJR143C[PMT4]	6812	3843	5171	7672	30	4985	7089	5751	350	3954	359	3363	4064	7290	5654	4109	7409	6082	7329	6026	6081	1273	1659
VPS1_BIND	SGD | Interaction with YKR001C[VPS1]	6402	5101	2093	1474	2480.1	1092	1059	1854	1011	5358	4623.3	2969	4603	2434	3843	4645	4437	5871	7202	5130	5735	1730	5171	2965	3683	2007	4945	3267	6645	6925	1933	7660	4839	1837	3035	7529	696	5007	7264	7234	5383	6787	1261	5510	3496	7492	6971	5058
COP1_BIND	SGD | Interaction with YDL145C[COP1]	3651	1084	5964	528	1514	2298	5445	7264	4236	3333	3467	3949	1386	783	5689	2525	3256	7105	4867	479.2	5941	4927	3532	4913
OXIDATIVE PHOSPHORYLATION_BIO	GO:0006119 | The phosphorylation of ADP to ATP that accompanies the oxidation of a metabolite through the operation of the respiratory chain. Oxidation of compounds establishes a proton gradient across the membrane, providing the energy for ATP synthesis.	2439.1	2644	2707.1	2785	2871	3223	3331	3527	3579	3757	4022	440	4468	4490.2	5231.2	5419	5491.1	5629	5653	5660.1	5893	637	7509.1	913.2
YAK1_Y_DN	18321992 | Downregulated | ∆yak1 knockout | Yeast cells 2172	1331	3931	6805	4255	4543	7281	4012	2613	3932	2737	2475	2009	7598	2351	2030	6077	7010	89	2296	2341	5469	6178	1288	1078	4833	1704	6947	5255	7303	3684	272	7481	532	2568	7527	6031	1628	4898	6066	4157	7448	448	3233	842	1190	1473	338	782
MCM10_BIND	SGD | Interaction with YIL150C[MCM10]	1367	4354	2796	5358	202	7663	6910	7631	1901	4557	2611	4441	57	2519	2885	6610	1988	5487	3000	6915	5873	6936	3761	6247
NDT80_DN	19542309 | Downregulated | ∆ndt80 knockout 4998	6396	1354	2973	4029	198	1287	3941	444	6308	2762	6968	4170	6054	5992	6659	1839	3642	2489	3159	1567	3669	339	4304	3038	4381	1797	5759	4033	789	3040	2396	6000	4195.1	868	2360	3707	5267	1152	5602	4477	6996
CARBOHYDRATE CATABOLIC PROCESS_BIO	GO:0016052 | The chemical reactions and pathways resulting in the breakdown of carbohydrates, any of a group of organic compounds based of the general formula Cx(H2O)y.	1067	1105.2	1290	1701	2154	2156	2157	2308	2896	3575	3651	3670	387	3888	395	3967	3982	3997	4371	4618	4753	4754	4899	4941	5112	6214	6225	6322	6540	6745	6814	7021	7108	744	7479	7668	807	903
TRANSCRIPTION REGULATOR ACTIVITY_MOL	GO:0030528 | Plays a role in regulating transcription; may bind a promoter or enhancer DNA sequence or interact with a DNA-binding transcription factor.	1007	1069	1093	1111	1135	1150	1166	1178	1187	1227	1228	1253	1255	1275	1358	1451	1453	1457	1476	1496	1497	1499	1526	1528	1543	155	1565	1574	1577	1589	1623	1693	1706	1729	173	175	1757	1822	1826	1837	1878	1885	1923	1973	2054	2064	2077	2099
LSM2_BIND	SGD | Interaction with YBL026W[LSM2]	3651	3792	7509.2	5917.3	3347	910	3098	3333	4969	7673	1296	6442	7290	145	6740	2934	332	5486.1	6135.1	2639.1	4205.1
ATPASE ACTIVITY, COUPLED_MOL	GO:0042623 | Catalysis of the reaction: ATP + H2O = ADP + phosphate to directly drive some other reaction, for example ion transport across a membrane.	1077	1190	1192	1313	1335	144	1493	1680	1687	1727	1783	1866	1901	201	2029	2166	2183	23	24	2488	2552	2598	2611	2615	2680	2712	2785	2818	2895	2969	30	3098	3120	3211	3223	323	3393	3407	3540	3579	3704	3756	3761	388	3962	4033	4328	4354
YSR3_BIND	SGD | Interaction with YKR053C[YSR3]	517	5046	6489	4443	3333	1468	2707.1	5418	7097	3329	5591	3809	2097	5711	1462	6517	6026	6438	429	3527	3167
OXIDOREDUCTASE ACTIVITY_MOL	GO:0016491 | Catalysis of an oxidation-reduction (redox) reaction, a reversible chemical reaction in which the oxidation state of an atom or atoms within a molecule is altered. One substrate acts as a hydrogen or electron donor and becomes oxidized, while the other acts as hydrogen or electron acceptor and becomes reduced.	3433	4476	1048	1031	1117	118	125	1263	1264	1270	1288	1397	1415	1480	1559	1598	1652	1655	1756	1770	1774	1789.1	18	1801	1844	1868	1930	1932	1976	2028	2060	2062	2108	2172	2175	2192	2241	2264	2312	2364	238	2439.1	2608	2644	2671	2672	2707.1	271
CA21CHR7X3	Ca21Chr7(350000..650000)	6562	6561	6559	6558	6557	6556	6555	6554	6553	6552	6551.1	6551	6550	6548	6544	6541	6540	6539	6538	6537	6536	6534.2	6533	6532	6531.1	6531	6530	6529	6528	6527	6526	6525	6524	6522	6520	6518	6517	6515	6514	6512	6511	6510	6509	6508	6507	6506	6503	6502
MED31_UP	In Press | Upregulated in med31 knockout	5557	6078	7585	4477	1868	5025	6116	3461	3160	734	3548.1	6202	5620	251	4216	2048	4255	3740	5686	6484	7111.1	7522	272	889	1180	1327	5645	5094	4082	4624	2516	4981	716	4716	1837	338	1300	6311	1589.1	1857	2885	6709	5037
CA21CHR1X4	Ca21Chr1(550000..850000)	2952	2953	2954	2956	2957	2958	2959.1	2960	2961	2962	2963	2964	2965	2966	2967	2968	2969	2970	2971	2972	2973	2974	2975	2977	2978	2980	2982	2983	2984	2985	2986	2987	2988	2989	2990	2991	2992	2994	2994.1	2995	2996	2998	3000	3001	3002	3003	3003.1	3004
RESPONSE TO STIMULUS_BIO	GO:0050896 | A change in state or activity of a cell or an organism (in terms of movement, secretion, enzyme production, gene expression, etc.) as a result of a stimulus.	10	1007	1027	1035	1040	1065	1084	113	1135	1137	1156	1192	1220	1253	1283	1313	1324	1331	1333	1357	1358	138	1413	1429	1434	1457	1493	1494	1605	1614	1618	1621	1623	1636	1648	1706	1727	173	1734	1760	177	1783	18	1816	1836	1891	1897	1936
CELLULAR CARBOHYDRATE CATABOLIC PROCESS_BIO	GO:0044275 | The chemical reactions and pathways resulting in the breakdown of carbohydrates, any of a group of organic compounds based of the general formula Cx(H2O)y, as carried out by individual cells.	1067	1105.2	1290	1701	2154	2156	2157	2308	2896	3575	3651	3670	387	3888	395	3967	3982	3997	4371	4618	4753	4754	4941	5112	6214	6225	6322	6540	6745	6814	7021	7108	744	7479	7668	807	903
TAF14_BIND	SGD | Interaction with YPL129W[TAF14]	2093	2755	1283	6340	536	1730	7655	3242	3129	3077	6347	4206	3347	670	3055	1837	7529	5007	7264	4537	2276	7454	3333	1734	7492	2111	4585	878	1248	239	5623	5160	145	4348	1064	1453	3000	5174	5346	1885	2507	1111	504	5501	2265	6010.1	3625	3359
SKI8_BIND	SGD | Interaction with YGL213C[SKI8]	2794	6795	1282	3322	4853	3792	5964	1378	2305	6858	2538	793	5007	213	4969	1471	5764	117	3149	4594	2711	3589	2711.1	4102	4030	1335	6884	7290	3687	4040	3057	2951	2790	443	4829	956	7048.1	6425	6135.1	2471	5346	3822	6438	4701	1273	4451	6045	2267
YSR3_SGA	YSR3(YKR053C)	517	7386	6489	5368	933	2749	5658	1514	1220	3547	702	2574	4216	7047	1986	6358	4537	2707.1	558	3589	4657	3357	3308	4740	6189	163	7468	2301	7097	4958	4867	6976	7290	2395	428	2499	850	3446	7106	5004	7611	7043	2938	6445	4375.1	5711	3414	2245
REPRODUCTIVE CELLULAR PROCESS_BIO	GO:0048610 | A process, occurring at the cellular level, that is involved in the reproductive function of a multicellular or single-celled organism.	1084	138	1468	1621	1636	1683	1741	177	1816	2129	2164.1	2416.1	2492	2771	2843	2886	2892	2941	3013	3083	3105	315	3174	3200	3201	3463	3774.1	390	4009	4014	4015	4120	4222	4242	4245	4433	4555	4560	4593	460	4645	469	4755	4890	4909	4927	4950	4991
NEGATIVE REGULATION OF BIOLOGICAL PROCESS_BIO	GO:0048519 | Any process that stops, prevents or reduces the frequency, rate or extent of a biological process. Biological processes are regulated by many means; examples include the control of gene expression, protein modification or interaction with a protein or substrate molecule.	1084	1177	1283	1445	1451	1457	1543	1747	1822	1856	1934	1992	2005	2087	2146	2173	2228	2326	2369	2540	2545	2580	267	2722	2736	2745	2823	2834	2857	2873	2886	2963	3000	3018	3084	315	3201	3235	3302	3457	3581	3899	3942	3964	3969	4009	4109	4194
DFG16_UP	17367383 | Upregulated genes with ƒdfg16 mutant compared with the wild type at pH 7.4	3282	3160	5753	1979	2344	5180	6899	4377	2770.1	4082	4279	535	6757	842	1415	5673	753	2454	822	2204	7313	4779	342	3740	4539	2356	97	6489	6081
GIS4_BIND	SGD | Interaction with YML006C[GIS4]	5325	7600	3959	1936	3333	4594	2754	5691	2067	399	7043	4904	7510	479.2	7355	6232	1343	6031	96	327	6550	2524	5408	2580	3476	6247
CARBOHYDRATE BIOSYNTHETIC PROCESS_BIO	GO:0016051 | The chemical reactions and pathways resulting in the formation of carbohydrates, any of a group of organic compounds based of the general formula Cx(H2O)y.	1067	1382	1390	1618	2334	2444	2710	2841	2843	290	2929	3038	3269	3325	348	3888	395	4265	4377	4618	4937	4943	5013	5058	5097	5155	5188	5348	5861	6178	6190	6225	6328	6423	6640	6745	6814	6972	7298	7349	7362	7363	7434	7514	7585	789	837	903
SMB1_BIND	SGD | Interaction with YER029C[SMB1]	514	6356	3178	3116	1548	526	674	4374	7509.2	910	3098	836.1	3333	1491	7673	1296	6442	3250	144	6740	332	4146	5486.1	6135.1	387	592	1260	4340.1
SET1_BIND	SGD | Interaction with YHR119W[SET1]	5388	5580	1283	3457	7655	670	2728	3593	4969	2884	6009	6085	2790	4308	820	3964	5485	3000	327	7067	3625	366	779	3474
RESPONSE TO STRESS_BIO	GO:0006950 | A change in state or activity of a cell or an organism (in terms of movement, secretion, enzyme production, gene expression, etc.) as a result of a stimulus indicating the organism is under stress. The stress is usually, but not necessarily, exogenous (e.g. temperature, humidity, ionizing radiation).	1007	1040	1065	113	1135	1137	1156	1192	1220	1253	1283	1324	1331	1358	1413	1429	1434	1457	1493	1494	1605	1614	1623	1636	1648	1706	1734	1760	1836	1891	1897	1936	1969	1976	2014	2028	2029	2060	2093	2097	216	2174	2175	2190	2242	2267	2277	230
ILV6_SGA	ILV6(YCL009C)	5450	5928	1235	4985	4870	6091	1027	1223	5973	3308	4740	6532	3306	6423	4897	1990	4829	4865	3283	346	3089	7092	7310	2066.1	639.1	1760	5239	6020	2249	5987	1650	5758	2848	2849
MHR1_BIND	SGD | Interaction with YDR296W[MHR1]	2019	3205	3064	2483	1967	3777	5698	2214	6952	3333	7485	496	7019	6231	3532	779
REGULATION OF TRANSCRIPTION FROM RNA POLYMERASE II PROMOTER_BIO	GO:0006357 | Any process that modulates the frequency, rate or extent of transcription from an RNA polymerase II promoter.	1041	1069	1084	1093	1111	1187	1358	139	1451	1457	1543	1574	1619	1623	1857	2005	2012	2099	2119	2135	2331	2361	2379	2432	2473	2606	2631	2646	2647	2660	2676	2711	2736	2823	2834	2857	2884	3129	3188	3193	3201	3242	3302	3669	3759	3794	387	391
REPRODUCTION OF A SINGLE-CELLED ORGANISM_BIO	GO:0032505 | The biological process in which new individuals are produced by one or two single-celled organisms. The new individuals inherit some proportion of their genetic material from the parent or parents.	1055	1084	1220	135	138	1418	1468	1621	1636	1683	1693	1711	1741	177	1816	1835	1842	1960	2129	2164.1	2190	2228	230	2416.1	2492	2571	2614	2642	2771	2843	2886	2892	2941	3013	3083	3086	3105	315	3174	3200	3201	3463	3647	3774.1	390	4009	4014	4015
ELECTRON TRANSPORT_BIO	GO:0006118 | The transport of electrons from an electron donor to an electron acceptor.	1770	1801	2439.1	2644	2707.1	2871	3331	3507	3527	4022	440	4468	4490.2	5000	5629	5893	637	913.2
SKI8_SGA	SKI8(YGL213C)	1435	6640	7124	4853	3792	5964	1675	6240	2965	5368	4769	4839	6573	6663	392	2711	3589	6400	6286.2	7523	5067	4317	7365	1751	967	2686	7290	2951	4865	5255	547	7501	240	7048.1	6411	7310	5533	2042	1376	4491	3822	4701	6452	6414.3	1086	3190	105	4297
LIPID PARTICLE_CEL	GO:0005811 | Any particle of coalesced lipids in the cytoplasm of a cell. May include associated proteins.	1570	1631	2050	250	3040	3653	406	4128	4574	4699	4864	4982	5236	5615	5879	5963	6167	6501	6814	6869	6941	7592	847
PST2_BIND	SGD | Interaction with YDR032C[PST2]	1813	4413	7069	7404	5286	5671	3561	3558	7292	4002	6489	5285	3622	6297	5007	7264	7195	5768	3333	5059	825	3001	2435
SDO1_DAMP_SGA	SDO1_damp(YLR022C_damp)	184	789	3318	6489	3038	3267	3241	5640	1439	6328	1267	2182	7353	6358	3789	169	2754	1290	5067	3695	834	2301	7010	3446	4865	2066.1	4759	6662	2580	1252
EST1_SGA	EST1(YLR233C)	6873	517	7386	6730	3412	7509.2	1210	2579	2711.1	86	2686	6875	3324	3325.3	5059	3515	4885	6623	4864	5553	4931.1	7216	6987	2469	1135	4086	5219	277	6674	757	4096
SFH1-1_SGA	sfh1-1(YLR321C_tsq955)	6291	1394	976	7509.2	7622	6156	6041	2182	5770	357	6971	5973	3949	5854	704	7468	1236	3446	3154	4865	2929	6374	4222	7310	4808	2066.1	827.1	2639.1	2251	2208	6414.3	4393	1934	4375.1	4575	2435	2250
SOP4_BIND	SGD | Interaction with YJL192C[SOP4]	2480.1	7327	412	2340	3366	5818	2305	1357	696	5383	3333	6293	4093	169	922	3730	2013	3057	1033	6462	5533	7307	3822	1086	4560	2848
HSF1_CHIPSEQ	PMID: 27226156	1042	1065	1069	1105.2	1189	1486	1499	177	1770	1785	1816	1896	1979	1995	2013	2340	2344	238	2414	2435	251	2524	2765	2877	2920	2933	2968	2977	2989	3192	3230	3264.1	33	3300	3396	3526	3618	3649	3742	3861	3929	413.1	4167	4246	4304	4309	4358	4376
OXIDOREDUCTASE ACTIVITY, ACTING ON THE CH-CH GROUP OF DONORS, NAD OR NADP AS ACCEPTOR_MOL	GO:0016628 | Catalysis of an oxidation-reduction (redox) reaction in which a CH-CH group acts as a hydrogen or electron donor and reduces NAD or NADP.	1598	271	2896	2897	2899	3684	4157	4605	5005	5763	6322	6838	6882	732	979
HLJ1_SGA	HLJ1(YMR161W)	5387	4418	3843	4475	789	5772	412	7074	3608	1675	976	7245	1730	4858	3267	3959	1220	1267	6041	7047	1027	169	1793	3949	2711.1	1862	3308	7366	698	2499	7446	4829	767	4528	906	4222	101	2639.1	3697	3700	2208	1161	7082	4393	6020	1086	879	4574
CELL COMMUNICATION_BIO	GO:0007154 | Any process that mediates interactions between a cell and its surroundings. Encompasses interactions such as signaling or attachment between one cell and another cell, between a cell and an extracellular matrix, or between a cell and any other aspect of its environment.	1002	1005	1156	1253	1341	1358	1596	1614	1621	1636	1670	1754	1760	1803	1835	1842	1891	1936	1943	1944	1955	2014	2204.2	2222	2242	2277	2290	2429	2432	2443	2492	2538	2571	2614	2771	2843	2886	2972	3001	3014	3153	3182	3199	3225	3230	3256	3329	3366
DHH1_BIND	SGD | Interaction with YDL160C[DHH1]	5101	514	6356	6795	5639	3792	1084	3561	6197	5947	3959	6951	1439	7509.2	6858	6319	3037	7264	3467	709	2012	5528	7290	3324	6740	6135.1	2639.1	1086	5416	5015	2560	3564
MPP10_DAMP_SGA	MPP10_damp(YJR002W_damp)	6236	5640	1267	3789	6975	864	4865	6623	154	7514	5943.1	4725	6415.1	4357	827.1	6667	1760	236	2419	6643	757	7344	2848
POSITIVE REGULATION OF TRANSCRIPTION FROM RNA POLYMERASE II PROMOTER_BIO	GO:0045944 | Any process that activates or increases the frequency, rate or extent of transcription from the RNA polymerase II promoter.	1093	1187	1358	2119	2432	2646	2647	3669	391	4145	4433	4863	4869	4961	5097	5498	5908	5917	610	6124	723
PSH1_SGA	PSH1(YOL054W)	184	1854	3675	3843	4233	3273	3792	7663	4785	933	3959	7509.2	1220	3841	6091	805	392	3949	1783	3173	576	4896	7290	3715	6719	4865	346	6601.1	6540	2639.1	2208	1850	564
ACTIN FILAMENT ORGANIZATION_BIO	GO:0007015 | Control of the spatial distribution of actin filaments; includes organizing filaments into meshworks, bundles, or other structures, as by cross-linking.	121	1381	1444	1468	1474	1553	1683	1711	1835	2190	2289	2290	2447	2601	2605	3153	3235	3683	3873	4127	4597	4927	5087	5357	5544	5658	578	6362	6414.3	6534.2	6536	6598	6770	6810	7115	7201	7292	7537	940	953.1
SRV2_BIND	SGD | Interaction with YNL138W[SRV2]	1474	4937	3873	2699	5735	250	5544	432	1220	1837	5007	7264	3467	2228	7475	4597	6151	7097	5148	5970	7585	3251	2290	953.1	3086	7282	4268	121	387	3796	1711	505	6801	4913	5076	7387	763
REPRODUCTIVE PROCESS IN SINGLE-CELLED ORGANISM_BIO	GO:0022413 | A process, occurring at the cellular level, that is involved in the reproductive function of a single-celled organism.	1084	138	1468	1621	1636	1683	1741	177	1816	2129	2164.1	2416.1	2492	2771	2843	2886	2892	2941	3013	3083	3105	315	3174	3200	3201	3463	3774.1	390	4009	4014	4015	4120	4222	4242	4245	4433	4555	4560	4593	460	4645	469	4755	4890	4909	4927	4950	4991
AXL1_BIND	SGD | Interaction with YPR122W[AXL1]	7367	1683	5968	5964	6367	1439	7615	6328	2298	5886	2895	696	5833	3732	6776	2670	2324	5691	4190	1466	1012	6265	3061.1	3000	7038	4626	4395	4629	6081	4927	491	1223
RAP1_TF	20231876 | ChIP-chip targets of Rap1p 1510	3753	4318	5789	4335	7025	1543	2545	657	4933	1486	4263	5917	6508	6003	4376	5006.1	4699	947	7127	3138	5788	4336	1544	5953	4934	1352	7383	930	2397	6311	4264	5917.3	6507	5007	4502	6985	4698	946
ARP3_BIND	SGD | Interaction with YJR065C[ARP3]	4413	3859	3873	2699	7292	6367	4193	1378	1494	7264	3333	6151	886	7577	121	738	2437	6598	5318
STEROL BIOSYNTHETIC PROCESS_BIO	GO:0016126 | The chemical reactions and pathways resulting in the formation of sterols, steroids with one or more hydroxyl groups and a hydrocarbon side-chain in the molecule.	1027	1031	1397	1570	1591	1598	1631	2016	2623	2672	2775	2909	3240	3305	3507	3616	3732	406	4491	4606	4631	4809	5178	5379	5839	6026	6105	7049	7312	767	922
GLR1_BIND	SGD | Interaction with YPL091W[GLR1]	2192	2173	3038	6229	4290	7196	3333	3841	2166	7501	7611	7417	7398.1	1343	4147
ENDOCYTOSIS_BIO	GO:0006897 | The uptake of external materials by cells by the invagination of small region of the plasma membrane to form a new intracellular membrane-limited vesicle.	1085	1139	1166	1220	1444	1553	1711	2190	2399	2416.1	3029	3203	3227	3235	3332	4184	4597	4802	4950	5006.1	5015	5118	5544	5886	589	6243	6349	6598	6770	7124	7201	7216	738	886	953.1
TMS1_BIND	SGD | Interaction with YDR105C[TMS1]	1300	458	5886	5420	5263	5397	3333	7089	1182	3244	2014	5970	4490.2	5892	4864	843	6568	4222	6506	7036	6000
CA21CHR3X6	Ca21Chr3(950000..1250000)	5908	5910	5911	5912	5915	5917	5917.3	5919	5920	5921	5924	5925	5926	5927	5928	5929	5930	5931	5932	5933	5934	5935	5938	5940	5941	5942	5943	5943.1	5947	5949	5952	5953	5954	5956	5958	5959	5960	5961	5962	5963	5964	5964.2	5965	5967	5968	5970	5971	5973
PTI1_BIND	SGD | Interaction with YGR156W[PTI1]	7041	2760	6285	3333	274	2695	2712	2790	4628	1619	4829	3197	4312	325	1631	7417	7398.1	1531	2402	2307	6881
HU_2H_DN	16091036 | Downregulated 2h following treatment with hydroxyurea	100	1034	1051	1052	1061	1067	1117	1155	1167	1187	1193	1234	1354	1357	1365	1562	1604	1652	1653	1691	1756	1802	1853	1862	1868	1996	2107.1	2108	2173	2248	2251	2261	2309.2	2360	2371	2425	2436	245	2454	2608	2613	2655	2670	270	2743	2803	2804	2839
NEGATIVE REGULATION OF CELLULAR PROCESS_BIO	GO:0048523 | Any process that stops, prevents or reduces the frequency, rate or extent of cellular processes, those that are carried out at the cellular level, but are not necessarily restricted to a single cell. For example, cell communication occurs among more than one cell, but occurs at the cellular level.	1084	1177	1283	1445	1451	1457	1543	1747	1822	1856	1934	1992	2005	2087	2146	2173	2326	2369	2540	2545	2580	267	2722	2736	2745	2823	2834	2857	2873	2886	2963	3000	3018	3084	315	3201	3235	3302	3457	3581	3899	3942	3964	3969	4009	4109	4194	4221
RPS1B_SGA	RPS1B(YML063W)	5580	3171	7386	4645	4855	1730	6645	5658	2654	7509.2	1220	5796	1267	6573	6722	6063	5768	4537	5574	169	2695	6814	3308	6189	508	5689	5437	4164	4347	3327	7144	4187	4904	2929	3002	1946	5527	6081	6406	2606	2419	1362	7643	3294	6724	7326	2435	4077
PROTEIN TRANSPORTER ACTIVITY_MOL	GO:0008565 | Enables the directed movement of proteins into, out of, within or between cells.	1352	1361	150	1650	2094	2489	2533.1	2754	2953	3249	3681	3696	3700	412	4188	4440	4577.3	4620	5085	5143	5444	5682	5834	6176	6183	6508	6524	6531.1	6565	6696	6828.1	7086	7354	7483	7578
CPH2-CPH2_CHIPSEQ	PMID: 26342020	921	1048	6116	3867	734	727	673	4476	5191	2023	4450.1	1785	7084	3682	6874	882	3504	7436	3549	3231	4961	5005	4805	2809	5604	1659	88	5762	33	2529.1	4669	434	6659	251	5952	5079	6869	542	4679	1313	3981	6738	5626	460	4702	1826	3490	822
PPA2_BIND	SGD | Interaction with YMR267W[PPA2]	3590	676	4777	6357	3333	3715	846	7417	7398.1	6033	492	2606	7001	3199	6801	2655	1110	7344
CHROMATIN BINDING_MOL	GO:0003682 | Interacting selectively with chromatin, the network of fibers of DNA and protein that make up the chromosomes of the eukaryotic nucleus during interphase.	1901	201	2473	2611	3018	327	3457	3761	3899	3964	4354	4441	4623.3	5388	5487	5623	7452
ENERGY RESERVE METABOLIC PROCESS_BIO	GO:0006112 | energy reserve metabolic process	1866	2005	2549	2710	2841	3014	3038	3278	3302	3325	3774	5348	5622	6214	6225	6285	6590	6640	6846	7021	7053	7434	744	7479
REX2_SGA	REX2(YLR059C)	2992	3038	1439	7509.2	1220	4532	4090.1	2711.1	2670	4740	967	1755	7446	6272	2951	6460	4162	2639.1	5429	6883	6674	1252	564
REPRODUCTIVE PROCESS_BIO	GO:0022414 | A biological process that directly contributes to the process of producing new individuals by one or two organisms. The new individuals inherit some proportion of their genetic material from the parent or parents.	1084	138	1468	1621	1624	1636	1683	1741	177	1791	1816	1968.1	2129	2164.1	2174	2416.1	2492	2771	2843	2886	2892	2941	3013	3083	3105	315	3174	3200	3201	3463	3752	3774.1	390	4009	4014	4015	4120	4208	4222	4242	4245	4433	4548	4555	4560	4593	460	4617
UBC6_BIND	SGD | Interaction with YER100W[UBC6]	412	3366	3128	7347	3628	3333	1392	5418	2199	6712	7043	1631	4203	1070	7141	5257	248
CAT8P_TFMOTIF	Cat8p	355	4029	2693	3395	5517	1623	2935	5770	5450	5059	2825	4028	5227	5228	6659	2934	6408	2067	1237	2204	7666	4907	3106	7042	720	4145	251	3122	3463	3644	685	5132	3121	1763	3122.2	896	897	684	4597	3193
CDC42_BIND	SGD | Interaction with YLR229C[CDC42]	3174	3648	4645	403	1444	6573	2571	7264	1803	1418	117	2614	4242	3534	6512	7105	3330	3086	941	6081	1760	4755	4927	4928	4593	5015	2771	6536	3647
SUV3_SGA	SUV3(YPL029W)	6812	184	1198	3548	4611	5905	3672	3539	974	5870	1381	7073	6732	4526	3412	3792	1394	3108	3043	3038	5658	1655.3	7547	7622	5796	3097	4216	7086	7353	6358	252	1223	1244	392	4587	6971	5973	6435	1779	6286.2	6717	3357	704	7520	1719	7365	5689	2299
YUH1_SGA	YUH1(YJR099W)	3767	3171	1193	933	1555	5928	3752	4537	5751	1907	4090.1	5973	5854	2711.1	6092	3308	2602	3324	3715	2395	220	5553	1466	21	2929	2983	7018	4589	2639.1	2251	1605	4731	3774	889	6400	5429	6526	3167	2297	7021	2644
HOR2_BIND	SGD | Interaction with YER062C[HOR2]	2474	7072	2630	4427	670	7119	7264	6977	558	3302	5437	5553	2055	1759	3396
MRPL4_BIND	SGD | Interaction with YLR439W[MRPL4]	2019	3205	7386	3064	1967	3777	5698	2214	439	863	3350	397	1936	6041	1296	7485	7486	6866	6129	3755	7019	3000	6231	3532	3321	7344
SFH1_BIND	SGD | Interaction with YLR321C[SFH1]	4623.3	3856	670	1837	7234	2964	239	2070	825	3689	843	2473	2055	3585	4502	5506	3027
RVB2_BIND	SGD | Interaction with YPL235W[RVB2]	184	4623.3	5772	3314	1084	1730	6190	6239	1683	3680	4945	4704	6472	3129	672	1871	1220	670	2889	2489	1837	3760	5007	2937	7264	5184	1734	7089	7492	3149	2406	3977	3949	262	5623	3221	4904	1012	6665	978	6033	3000	504	5501	155	327	4297	5791
YSH1_BIND	SGD | Interaction with YLR277C[YSH1]	7041	1555	684	2760	670	6285	4538	274	7285	705	2712	2790	4628	3197	325	1531	2402	2307	6881
CDC36_BIND	SGD | Interaction with YDL165W[CDC36]	5101	3792	1084	6075	5962	4378	6851	7236	2331	1837	3333	5417	2012	1041	607	1493	3446	945	4627	4308	7153	5174	6506	4629	7355	7198	4939	1086	5276	3093	3359	799	1154	794	1796	2772	5617	5107	1646
CTT1_SGA	CTT1(YGR088W)	789	2443	5964.2	7365	3077	5433	1267	5466	2546	3629	2711.1	1977	5533	5837	5113	2179.2	52	1891	2435	779	4447	1614
ACTIN CYTOSKELETON_CEL	GO:0015629 | The part of the cytoskeleton (the internal framework of a cell) composed of actin and associated proteins. Includes actin cytoskeleton-associated complexes.	1166	121	1220	135	1418	1444	1474	1553	1698	1711	1835	2190	2228	2289	230	2416.1	2437	2443	2571	2605	2641	2911	2929	3086	3235	3251	3269	3414	3647	3873	3976	4184	4257	4395	4457	4593	4597	486	4890	4927	4937	5007	5015	505	5076	5087	5357	5463
FLC1_BIND	SGD | Interaction with YPL221W[FLC1]	1166	4937	4526	5671	6489	5285	3267	3622	1621	7219	2072	7020	5280	1783	3198	2726	820	3003	4212	4755	473
REPLICATION FORK_CEL	GO:0005657 | The Y-shaped region of a replicating DNA molecule, resulting from the separation of the DNA strands and in which the synthesis of new strands takes place. Also includes associated protein complexes.	1434	1901	1988	201	2029	2088	2093	2267	2365	2389	2611	2796	2884	2885	3063	3211	3239	3761	3960	4030	4354	4616	5182	5487	576	5873	6155	6199	6891	7035	7083	7564	7658
MID2_BIND	SGD | Interaction with YLR332W[MID2]	6812	2443	4526	2483	5671	3293	6489	5285	6070	814	3128	2799	663	3426	3622	5597	1621	4772	6285	7219	5007	2084	5117	2072	3333	117	5280	5058	1783	3198	922	7523	2670	7187	239	2791	6884	5861	7446	3445	5691	4109	2726	6577	956	2929	906	4341
CA21CHR1X9	Ca21Chr1(1550000..1850000)	4445	4444	4443	4442	4441	4440	4439.1	4438	4437	4436	4435	4433	4432	4430	4428	4427	4426	4424	4423	2800	2799	2798	2797	2796	2795	2794	2792	2791	2790	2789	2788	2787	2786	2785	2784	2783	2782	2781	2779	2778	1227	1228	1229	1232	1233	4712	4713	5049
PHO86_BIND	SGD | Interaction with YJL117W[PHO86]	6778	2886	7327	3314	2443	412	5869	1193	5735	3293	5171	1298	1672	5964	6489	3683	2799	2298	5886	2895	111	676	728	7347	6285	6787	122	7089	6293	3732	169	5058	4335	922	1865	5683	2444	2677	3730	5175	6151	2791	2013	7585	7446	5237	1012	479.2
HYPHAE_SPIDER_DN	21357478 | Downregulated in hyphae from Spider Media	5049	6886	4474	1485	4340.1	5612	7050	2788	3446	4375	5926	2977	1606	35.1	3442	1336.2	6357	5596	2852	1833	4161	230	2885	3908	7596	639	6360	1771	6008	5964	4209	1590	3916	1769	5485	2230	6013	6917	6266	2649	6305	2320	6503	54	262	1250	5973	1114
PMT6_CAP2-239_DN	17501932 | Downregulated | pmt6 mutant CAP2-239 vs WT CAF2-1	5437	5348	3967	7676	6745	903	6540	3651	4618	922	5213.1	1868	2877	3997	4836	691	689	542	3888	6814	1756	4777	5113	5641	388	5818	6882	3160	4980	3272	2762	7328	258	2063	131	2107.1	2340	5006.1	434	989	391	549
SEC5_BIND	SGD | Interaction with YDR166C[SEC5]	514	135	4645	3138	6479	5788	2571	3333	1418	117	7043.1	7523	5463	6512	3324	3086	3438	2017	3199	4928	1878	5015	3647
PUT3P_TFMOTIF	Put3p	6165	6385	163	1137	6816	1826	3733	4551	6844	7235	4337	2809	4496	3097	164	4682	5628	6126	2281	2396	473	4393	5791	6577	5818	4371	1224	4961	1064	511	3442	6322	1070	671	7389	4907	5447	5112	5335	604	4617	2686	3983	6874	1228	4445	3967	1480
RCY1_BIND	SGD | Interaction with YJL204C[RCY1]	5101	5130	1674	401	6952	4427	7529	5007	2622	878	5623	767	941	6515	233.1	5416
REPRODUCTION_BIO	GO:0000003 | The production by an organism of new individuals that contain some portion of their genetic material inherited from that organism.	1055	1084	1220	135	138	1418	1468	1621	1624	1636	1683	1693	1711	1741	177	1791	1816	1835	1842	1960	1968.1	2129	2164.1	2174	2190	2228	230	2416.1	2492	2571	2614	2642	2771	2843	2886	2892	2941	3013	3083	3086	3105	315	3174	3200	3201	3463	3647	3752
GSH1_BIND	SGD | Interaction with YJL101C[GSH1]	6634	3539	548	2483	5038	5285	6229	1300	2799	3077	5977	7264	6063	2102	3333	392	2707.1	5838	705	4322	7523	1862	4740	4441	5623	2602	2951	7229	7491	6476	3393	1055	7310	2042	4664	6440	6561	6045	4442	3211	6404	491	5408	4800	2045	6846	3759	7332
RTG1-RTG3-BOUND- PEREZ	2047	2107.1	2877	3038	3712	3822	4166	4342	4393	4720	4784	4941	5079	5288	5334	5348	5906	5960	6387	6391	6539	6540	6659	6814	6816	6882	6937	791	84	921	1065	1069	11	1105.2	1106	111	1152	1187	1189	1193	1277	1279	1280	1354	1357	1362	1363	1435	147
RESPONSE TO HEAT_BIO	GO:0009408 | A change in state or activity of a cell or an organism (in terms of movement, secretion, enzyme production, gene expression, etc.) as a result of a heat stimulus, a temperature stimulus above the optimal temperature for that organism.	1156	1760	2014	3160	3302	4216	4775	4980	5031	522	5537	6285	6387	6515	6973	7053	7251	7523
CIS1_SGA	CIS1(YDR022C)	4704	1477	5954	5058	3949	4657	291	6167	4958	7585	7193	6199	3237	4931.1	346	6362	5641	7409.1	7369	492	7082
RIM21_BIND	SGD | Interaction with YNL294C[RIM21]	1730	401	6952	2305	6091	7492	5985	7523	1755	1988	6601.1	2929	2983	2471	4212	6515	1111	6081	2606	1273	6801	6011	2655	3359	5416	307	7344
CA21CHR3X4	Ca21Chr3(550000..850000)	242.2	243	244	245	246	247	248	250	251	252	254	255	258	259	260	261	262	264	265	267	268	269	270	271	272	273	274	275	276	277	278	279	280	281	284	285	286	287	288	290	291	292	295	296	297	298	299	300
UPC2P_TFMOTIF	Upc2p	4788	7469	6689	5843	5007	1479	688	5282	1307	5610	4168	5307	4818	3983	7634	3221	308	1288	6000	4066	5227	4784	3442	1364	1473	732	7251	4545	4043	3476	4630	2580	1665	2871	5953	473	4064	2602	3207	7586	4372	5587	1789.1	5663	4379
PMT2-PMT2_DN	17501932 | Downregulated | pmt2/PMT2 mutant vs WT CAF2-1	2897	1868	6043	5437	3967	2608	3278	689	5348	388	691	6540	4444	5408	542	5288	7437	7676	406	4618	5231	7050	2442	1691	247	5384	4377	6953	5741	3208	111	5006.1	4411	1729	6559	6882	1862	2107.1
ITC1_BIND	SGD | Interaction with YGL133W[ITC1]	4623.3	4601	4497	4437	4526	1730	3267	6925	2799	7264	6063	7234	5184	122	3333	5004	2964	6253	4594	2695	3949	4030	5623	6884	3687	1137	5237	144	3865	1055	3000	5174	1111	2606	7355	2639.1	1343	2267	3359	5257	7401	5657	4502	798	7344
SEC53_BIND	SGD | Interaction with YFL045C[SEC53]	2630	7599	670	6319	7264	5328	3013	4102	5970	607	3001	1047	4464	1086	2194	799	6539
EXOPEPTIDASE ACTIVITY_MOL	GO:0008238 | Catalysis of the cleavage of the terminal or penultimate peptide bond of a peptide chain, releasing a single amino acid or dipeptide. Exopeptidases are classified as aminopeptidases, carboxypeptidases, dipeptidases, and omega peptidases.	1214	1339	1628	2686	3124	3591	4135	4322	4555	4610	5197	539	5851	6671	7020
INO80_BIND	SGD | Interaction with YGL150C[INO80]	2093	1730	3129	670	2889	5007	3333	1734	5328	2406	705	1972	5623	3000	3617	504	5389	3685	3359	1526	794	4502	798	6539	2660
TPK1_SGA	TPK1(YJL164C)	3010.1	6796	5871	7083	6059	6760	6358	1223	3327	4725	7661	3190	2655	4297	7036
SDH4_SGA	SDH4(YDR178W)	1474	2792	6638	6640	5871	6502	2994	6950	3077	7509.2	7622	657	6297	4634	3872	350	5973	7652	7290	607	6719	4865	4173	6623	3283	3089	1631	6081	2664	105	1940	3942.1
MSS2_SGA	MSS2(YDL107W)	5083	2099	2969	2172	6057	3040	4645	3782	7269	4378	933	3758	2752	5536	1655.3	1439	7622	6103	7558	1267	3629	3659	702	3097	3760	6063	7109	5377	2196	6358	252	6787	805	6663	3691	1244	3222	392	2368	6189	7365	1801	2602	4490	5160	2499	3415	4820
MRP20_BIND	SGD | Interaction with YDR405W[MRP20]	3205	3777	5698	2214	439	863	6565	3333	7485	7019	3000	1111	6231	3321	484	7344
RPO31_BIND	SGD | Interaction with YOR116C[RPO31]	4616	4623.3	6340	2699	2715	2173	5360	6925	6924	670	2276	3949	3990	443	4829	6903	387	172	2831	5608	5229	3103	5847	2687.1	6314	763	3564	2847
SPT5_BIND	SGD | Interaction with YML010W[SPT5]	4623.3	6340	6716	3613	6417	6239	7655	4378	6913	3347	670	3628	6319	3035	7264	4537	2276	1261	2884	7047	2111	3947	7136	4585	1248	145	5196	607	1493	3250	1619	6623	2983	1560	50	6742	3685	1177	581	6010.1	7067	1839	2277	2609	7062	4261
AIM39_BIND	SGD | Interaction with YOL053W[AIM39]	1300	3333	7089	1652	5833	2711	6773	6589	7097	4627	3330	6506	791	4606	6031	5257	491	4478
MITOCHONDRIAL TRANSPORT_BIO	GO:0006839 | Transport of substances into, out of or within a mitochondrion.	1195	1352	1361	150	1650	1896	1981	2524	2597	2754	2953	3026	3061	3455	3518	3696	3700	4001	4294	4362	4577.3	4620	4787	506	5143	5444	5870	6183	6295	6408	6524	6531.1	6532	6565	6696	6869	717	7179	847	882
RPH1P_TFMOTIF	Rph1p	7523	7030	4670	5572	7084	2075	6563	3829	1813	1671	1144	2706	6928	3902	6081	4900	3298	6268	4565	7610	2432	7016	5924	4937	5286	2686	220	7298	4553	24	6741	4066	1137	2765	2460	3330	2827	4706	3934	2822	5234	4991	2210	3629	1617	4737	6038	1054
AMINE BIOSYNTHETIC PROCESS_BIO	GO:0009309 | The chemical reactions and pathways resulting in the formation of any organic compound that is weakly basic in character and contains an amino or a substituted amino group. Amines are called primary, secondary, or tertiary according to whether one, two, or three carbon atoms are attached to the nitrogen atom.	105	1159	1170	1227	1249	1358	1375	1517	1575	1613	1789.1	1814	183	198	1986	2092	2107	2193	234	2525	2546	2618	2851	2876	288	2970	3099	3221	3695	3733	3770	3809	3846	3974	4000	4026	4040	4060	4177	4225	4274	4393	4506	4536	4611	4630	4650	4704
SCH9-DO_HPX	7668	3981	822	4899	111	2344	5610	655	823	2048	3433	1473	3982	1847	7283	1774	4735	5113	5975	7437	4477	4274	2989	4082	7490	4630	1117	1960	2296	7676	6140	3435	3976	4128	2020	320	854	6342	6489	6592	2241	3974	1149	2168	7310	1517	1996	5005	5295
RSC2_DAMP_SGA	RSC2_damp(YLR357W_damp)	184	5387	6638	5871	6434	4532	3097	1317	956	6600	7310	5527	4796	6674	1252
RPS6A_SGA	RPS6A(YPL090C)	5897	6873	5904	3767	5450	4149.1	1516	4621	4603	4660	972	5994	7365	5368	3267	3959	1300	1871	3077	7509.2	1267	1802	7044	7047	7498	2397.3	2754	5058	3589	5620	6660	3308	2919	7212	4164	5892	4862.2	154	7144	767	346	3114	2983	891	3239	6906	6517	6915
FR59_15MIN_UP	27045868 | FR59 treated cells	1833	3275	4739	3644	2847	5206	1806	4190	3564	2167	3303	5302	2575	6041	4721	59	1642	4517	5066	3540	1708	1868	4896	3665	4932	6828	6627	5097	2601	568	3477	7384	5071	2287	3630	851	4268	661	7107	2309	3923	1578	4963	5049	6662	1388	1742	4304
RFA1_BIND	SGD | Interaction with YAR007C[RFA1]	2093	2886	4354	5580	5367	4623.3	1283	3856	658	3407	3608	976	6907	6910	4945	2665	3077	3752	6319	3035	2728	3760	122	3333	5004	2884	3949	1192	576	239	2919	5970	3715	1988	5485	7417	7398.1	4208	1560	2469	3239	6906	6915	5614	1061	1853	3019	1648
INTRA-GOLGI VESICLE-MEDIATED TRANSPORT_BIO	GO:0006891 | The directed movement of substances within the Golgi, mediated by small transport vesicles. These either fuse with the cis-Golgi or with each other to form the membrane stacks known as the cis-Golgi reticulum (network).	1396	1712	2974	3050	3234.1	337	36	4440	4731	479.2	5209	5397	5947	5964	6039	6447	6551	6880
GLO4_BIND	SGD | Interaction with YOR040W[GLO4]	3613	7676	3129	2895	7089	5466	3181.1	1343	4136	3775	4889	3190	2524	1260	645.1
CELL DIVISION_BIO	GO:0051301 | The processes resulting in the physical partitioning and separation of a cell into daughter cells.	1055	1084	1112	1220	135	138	1418	1468	1597	1621	1636	1683	1693	1711	1741	177	1816	1828	1835	1842	1960	1966	2129	2164.1	2190	2228	230	2416.1	2492	2571	2605	2614	2642	2771	2843	2886	2892	2911	2934	2941	3013	3066	3083	3086	3105	315	3170	3174
CELLULAR BIOSYNTHETIC PROCESS_BIO	GO:0044249 | The chemical reactions and pathways resulting in the formation of substances, carried out by individual cells.	105	1067	1110	1137	1159	1170	1227	1249	1358	1375	1390	1448	1517	1575	1613	1626	163	1716	1742	1744	1751	1789.1	18	1814	183	1880	1977	198	1986	2092	2107	2107.1	2193	2250	234	2360	2439	2525	2546	2555	2590	2591	2593	2601	2618	2651	277	2785
MEMBRANE INVAGINATION_BIO	GO:0010324 | The infolding of a membrane, resulting in formation of a vesicle.	1085	1139	1166	1220	1444	1553	1711	2190	2399	2416.1	3029	3203	3227	3235	3332	4184	4597	4802	4950	5006.1	5015	5118	5544	5886	589	6243	6349	6598	6770	7124	7201	7216	738	886	953.1
CA21CHR5X2	Ca21Chr5(150000..450000)	921	920	567	568	570	575	576	577	578	579	580	581	583	584	585	586	587	1981	1980	1979	1978	1977	1976	1975	1974	1973	1972	1971	1970	1969	1968.1	1968	1967	1966	1964	1963	1961	1960	1959	1957	1956	1955	1954	1953	1950	1949	1948	1946
PSR1_BIND	SGD | Interaction with YLL010C[PSR1]	7072	5130	4001	3622	6319	2711.1	2818	3211	6916	5586	6801	6011	3190	7036	6376	3167
COF1_BIND	SGD | Interaction with YLL050C[COF1]	4413	1282	3859	4645	4193	4427	1494	6319	5007	7264	3333	2228	953.1	2934	6534.2	3001	4464	4395	6515	6414.3	1698	505	5429	6598
OXIDOREDUCTASE ACTIVITY, ACTING ON THE CH-CH GROUP OF DONORS_MOL	GO:0016627 | Catalysis of an oxidation-reduction (redox) reaction in which a CH-CH group acts as a hydrogen or electron donor and reduces a hydrogen or electron acceptor.	1480	1598	1652	1655	271	2803	2871	2896	2897	2899	3684	4022	4157	440	4468	4605	4747	4836	5005	5723	5763	6322	637	6838	6882	732	767	979
BFR1_BIND	SGD | Interaction with YOR198C[BFR1]	586	1289	2518	3859	4534	7083	1193	6417	5171	2965	5964	6489	6925	6924	1448.1	1936	670	1382	7394	1837	7264	1477	6787	4985	3333	274	2232	1323	6375	4013	5068	2444	1160	576	834	5175	698	359	5281	5880	5654	1036	5830	2050	4865	5754	895	5931
AMINO ACID BIOSYNTHETIC PROCESS_BIO	GO:0008652 | The chemical reactions and pathways resulting in the formation of amino acids, organic acids containing one or more amino substituents.	105	1159	1170	1227	1249	1358	1375	1517	1575	1613	1789.1	183	198	1986	2092	2193	234	2525	2546	2618	2851	2876	288	2970	3099	3221	3733	3770	3809	3846	3974	4000	4026	4040	4060	4177	4225	4274	4393	4506	4536	4611	4630	4650	4704	4716	4718	4788
ATPASE ACTIVITY_MOL	GO:0016887 | Catalysis of the reaction: ATP + H2O = ADP + phosphate. May or may not be coupled to another reaction.	1077	1190	1192	1313	1335	144	1493	1605	1648	1669	1680	1687	1727	1734	1783	1866	1901	201	2013	2029	2057	2166	2183	23	2340	2369	239	24	2435	2488	2552	2598	2609	2611	2615	262	2680	2712	2785	2818	2891	2895	2969	30	3000	3019	3035	3098
BFA1_SGA	BFA1(YJR053W)	6170	4853	6367	4545	2174	4715	6645	6851	7509.2	1448.1	1862	3695	5342	6085	1167	6601.1	2268	6374	939	506	7377	5410	2510	2837	564	2849
CDC5_7H_UP	16091036 | Upregulated 7h following the repression of the Cdc5p Polo-like kinase	1012	1048	1055	1120	1121	113	1149	1152	121	1212	122	1224	1313	1321	1339	1373	1374	1390	1421	1427	1446	1486	1505	1513	1522	1564	1618	1654	1671	1691	1702	1723	1738	1746	1779	1801	1802	1847	1862	1891	1911	1930	1946	1948	1950	1960	1961	1974
METALLOPEPTIDASE ACTIVITY_MOL	GO:0008237 | metallopeptidase activity	1195	1214	1628	1669	2057	2686	3026	3124	3825	434	4555	4610	5197	5654	6295	6671	7342
MSC3_BIND	SGD | Interaction with YLR219W[MSC3]	3856	2340	1675	6489	1671	2072	3465	5280	3732	6776	2726	6623	6577	5676	6135.1	5827	6550	1446
SWH1_BIND	SGD | Interaction with YAR042W[SWH1]	6778	5095	5567	3225	5027	3622	5455	6722	5117	5004	6551	3198	4865	7282	390	2557	7307	3060	6515	6026	4731	2204.2	2843
GLD_UP	Gene upregulated by Geldanamycin- PMID22365851	1327	5760	6420	3548.1	113	3131	535	802	7654	5978	7111.1	5862	4477	1960	1691	4476	1264	1149	3150	1321	2846	3121	2962	7668	6148	4135	5686	4774	2593	6930	6021	7531	345	7602	6139	5140	2762	5141	94	2768	6078	1237	6830	251	4898	7350	4287	6816
MULTI-ORGANISM PROCESS_BIO	GO:0051704 | The processes by which an organism has an effect on another organism of the same or different species.	1040	1065	1084	1093	1097	1133	1161	118	1275	1321	1327	1358	138	1401	1435	1526	1598	1621	1623	1624	1636	1663	1665	1671	1715	1716	1760	177	1779	1791	18	1816	1968.1	2060	2102	212	2151	2154	2156	2157	2158	2160	2164.1	2277	2334	2347	2379	2444
FIR1_BIND	SGD | Interaction with YER032W[FIR1]	3856	1683	670	6858	3230	6726	5459	1699	2791	5970	3197	3417	4220	4909	1446
VMA6_BIND	SGD | Interaction with YLR447C[VMA6]	6778	6634	4603	3683	1300	3077	2305	2895	4839	6319	7264	3333	806	4090.1	1783	878	2166	5237	4009	1064	7417	7398.1	2471	1273	4909	1086	6598	6863
MAL11_SGA	MAL11(YGR289C)	5083	3548	2786	7214	789	2425	7074	7124	5964.2	4358	6434	5519	4858	3758	1300	5928	2329.1	1267	354	6929	4523	2574	6358	802	1643	3406	3357	3244	4740	6792	7468	1990	3929	4112	547	4931.1	7221	4187	2616	5533	3414	2009	6540	227	2639.1	3697	3700	6011
RET1_BIND	SGD | Interaction with YOR207C[RET1]	6340	4437	2715	6367	2173	5360	3242	6924	670	3639	3035	7234	3333	3949	5068	7255	3990	443	3197	6903	714	6515	172	2831	3459	5608	3103	3564	2847
SGN1_SGA	SGN1(YIR001C)	3171	5450	6489	5962	7269	4858	933	2129	2749	5658	240	5660	1439	2798	5928	5789	7558	1267	1395	6929	6573	372	4381	6062.3	4969	1986	4537	2314	6492	3149	350	169	3977	2707.1	3980	246	5322	6927	3446	3445	4578	4931.1	2095	3964	956	4375	6663	5561
SLM1_BIND	SGD | Interaction with YIL105C[SLM1]	3859	6489	5285	3153	1310	5224	1621	728	2072	5280	350	2711	781	7187	5162	399	4626	6515	5501	4909	6369	3459	544.1	879	2782	7326	1446
HRR25_DAMP_SGA	HRR25_damp(YPL204W_damp)	7124	4785	1730	7365	4715	7509.2	1220	1907	4829	6032	7193	6476	6073	6374	2983	1114	2042	4357	6081	6406	6011	879	7036	2660	564	7344
GAL80_BIND	SGD | Interaction with YML051W[GAL80]	517	2549	6795	1730	3670	3023	7047	4594	705	6884	849	953.1	1343	3359	3167	2277
RPL34B_BIND	SGD | Interaction with YIL052C[RPL34B]	7069	6489	6925	6924	2326	1671	6319	3333	3000	6515	1086	1661	1526	7363	7343
NITROGEN COMPOUND BIOSYNTHETIC PROCESS_BIO	GO:0044271 | The chemical reactions and pathways resulting in the formation of organic and inorganic nitrogenous compounds.	105	1159	1170	1227	1249	1358	1375	1517	1575	1613	1789.1	1814	183	198	1986	2092	2107	2193	234	2525	2546	2618	2851	2876	288	2970	3099	3221	3695	3733	3770	3809	3846	3974	4000	4026	4040	4060	4177	4225	4274	4393	4506	4536	4611	4630	4650	4704
LYS14P_TFMOTIF	Lys14p	3554	4737	7498	2862	681	4583	4716	767	2468	2551	7080	4335	22	1027	4012	4669	1942	4795	5338	6994	5282	1228	88	4290	6041	7296	6090	6086	2825	3419	3358
22416242|CO-CULTURES OF C. ALBICANS AND M. MUSCULUS BMDCS OVER 2 H	1363	823	176	5636	6688	2048	4943	3988	6489	4936.1	5611	4899	7668	5975	4980	7283	2241	4445	5635	6311	5610	7469	2839	4526	3369	4795	4802	347	2724	1321	4842	2701	3612	6443	6556	1150.1	6722	4279	4135	6084	2457	5616	810	4970	1368	6950	3982	1075.1	711
ACTIN CYTOSKELETON ORGANIZATION AND BIOGENESIS_BIO	GO:0030036 | A process that is carried out at the cellular level which results in the formation, arrangement of constituent parts, or disassembly of cytoskeletal structures comprising actin filaments and their associated proteins.	121	1381	1444	1468	1474	1553	1683	1698	1711	1814	1835	2190	2228	2289	2290	2447	2601	2605	2614	2699	3153	3235	3417	3683	3873	4127	4395	4597	4927	5015	5076	5087	5357	5544	5658	578	6242	6362	6414.3	6534.2	6536	6573	6598	6648	6770	6810	7115	7201
COATED VESICLE_CEL	GO:0030135 | Small membrane-bounded organelle formed by pinching off of a coated region of membrane. Some coats are made of clathrin, whereas others are made from other proteins.	1012	1136	1254	1386	1638	1672	2078	2194	231	2680	2786	2844	3128	316	3462	3467	3496	4036	4236	4346	4382	4579	4594	4732	528	586	5941	6217	6264.3	6293	6508	6558	6642	6778	6787	7202	7212	7409	759	880
CYR1_YEAST_UP	15269278 | Upregulated in yeast cells missing the cyr1 adenylate cyclase	1048	1105.2	1120	1152	1153	1208	1234	1237	1246	1279	1339	1372	1375	1395	1442	1564	1573	1586	1597	1598	1600	1665	1690	1691	1766	1779	1782	1830	1911	1914	1974	1989	199	2030	2101	2146	215	2170	2198	2204	2208	2209	2241	2257	2344	238	24	2474
HXK1_SGA	HXK1(YFR053C)	6640	5772	7124	3077	542	4969	4537	4041	1783	4565	6286.2	291	6460	4009	3506	2385	5553	3283	4931.1	7198	449	7043	2378	2994.1	7001	2251	2208	5257	2179.2	245	2435	4077	4579	2008
INTEGRAL TO MEMBRANE_CEL	GO:0016021 | Penetrating at least one phospholipid bilayer of a membrane. May also refer to the state of being buried in the bilayer with no exposure outside the bilayer. When used to describe a protein, indicates that all or part of the peptide sequence is embedded in the membrane.	10	1053	1077	1095	1212	1270	1298	1313	1376	1409	1415	1490	1586	1587	1597	1661	1663	1665	1783	1799	1834	1932	1944	2002	2020	2021	2023	2045	2081	2094	2158	2160	2186	2215	2248	23	2322.3	2334	2397	24	2425	2434	2485	2489	2492	2495	2531	2602
SSK2_BIND	SGD | Interaction with YNR031C[SSK2]	5358	7072	548	4785	976	4443	1494	4772	6319	7044	4127	3333	5377	169	4594	705	7523	4740	5689	7388	7105	5691	2940	6600	844	4222	1560	7329	6515	1649	227	4807	3822	3775	3530	3527	2524	6846	7332
ZAP1_DN	19529758 | Downregulated | ∆zap1 knockout 1031	1106	113	1144	1146	1167	1183	1224	1287	1299	1344	1375	1415	1486	1591	1631	1634	1655	1691	1704	1709	1719	1738	1774	1823	1852	1862	1868	1880	1932	2028	2049	2114	2165	220	2220	2233	2244	2262	2277	2278	2333	2341	2344	2379	2414	2433	2449	2480.1
AFT2P_TFMOTIF	Aft2p	4981	6798	6165	3429	7592	7218	1959	3574	3644	4189	4255	20	5903	1167	6783	1860	646	5640	2781	7150	5130	2737	1171	6398	868	1665	1289	4980	1773	1762	1946	2720	4960	728	6660	6034	5779	655	696	6548	726	5293	1486	2876	2844	5974	3430	5416
SULFUR METABOLIC PROCESS_BIO	GO:0006790 | The chemical reactions and pathways involving the nonmetallic element sulfur or compounds that contain sulfur, such as the amino acids methionine and cysteine or the tripeptide glutathione.	1033	105	1159	1235	1536	1559	1706	2092	2551	2583.1	2583.2	2584	2590	2591	2593	2602	2618	2876	288	2951	3106	356	3567	359	3795	386	3911	4076	4099	4536	4931	5025	5059	5321	5645	5811	6058	6402	6404	657	6780	6947	6998	7046	923	946	99
CO2_UP	PMID: 28787458	789	1480	637	6632	4393	1860	6385	5126	5312	1133	5760	6948	3629	1490	4765	4645	1621	85	1591	1065	2727	7602	4631	6515	5992	467	4649	4054	6022	5908	610	4377	2952	1847	1517	386	6779	5505	1235	5243	3099	2546	6086	923
CHL4_SGA	CHL4(YDR254W)	1854	4621	2040	4160	3029	5368	3097	7089	6357	7043.1	1223	5973	395	3949	1783	6400	6717	2670	1317	291	6927	1040	5395	3446	6902	7198	4904	2615	6601.1	5488	5213.1	5941	7409.1	4357	5527	4701	1273	6020	409	2655	5429	2510	4077	6847	2000	6247	564
KETOCONAZOLE_UP	20870877 | Upregulated genes by ketoconazole	4082	4682	7504	7585	4335	24	3668	1631	5634	1691	4527	7566	7296	2809	2959.1	3548.1	6311	1288	3733	1344	3670	3931	4706	4476	699	7359	4477	3932	7350	1069	4255	4384	7434	7221	6844	4551	5069	2125	6595	6840	767	3672	5799	6169	1586	4591	5379	6143
CHC1_BIND	SGD | Interaction with YGL206C[CHC1]	6778	1474	3767	6638	5735	1444	5964	670	4980	3628	6319	7264	4594	3006	3247	231	6904	1012	7052	7001	6031	879	6598	5006.1	2435	2844
PEROXISOMAL PART_CEL	GO:0044439 | Any constituent part of a peroxisome, a small, membrane-bounded organelle that uses dioxygen (O2) to oxidize organic molecules; contains some enzymes that produce and others that degrade hydrogen peroxide (H2O2).	1089	1288	164	1652	1655	1704	1805	2009	2046	271	2896	2897	2899	3684	4157	4426	4591	4833	5031	5255	5323	5575	5723	5763	6229	6254	6322	6838	7282	732	7500	7520	89
NUCLEOSIDE TRIPHOSPHATE METABOLIC PROCESS_BIO	GO:0009141 | The chemical reactions and pathways involving a nucleoside triphosphate, a glycosamine consisting of a base linked to a deoxyribose or ribose sugar esterified with triphosphate on its glycose moiety.	1137	18	2107.1	2785	3223	3322	3579	3757	5231.2	5419	5491.1	5653	5660.1	6854	7509.1
NPL6_BIND	SGD | Interaction with YMR091C[NPL6]	4437	670	7234	2964	3949	239	1949	2070	3000	2473	2507	2055	6515	4502	3027
TEC1_SGA	TEC1(YBR083W)	517	1204	7663	6240	7365	3241	1220	5796	6041	7089	4090.1	2695	5973	5068	6189	1751	5059	1990	7043	6906	6081	6406	4759	105	3321	1940	5788
CA21CHR7X5	Ca21Chr7(750000..1050000)	1332	1331	1330	6704	6705	6706	6707	6684	6685	6686	6687	6688	6689	6690	6691	6692	6693	6694	6696	6698	6699	6701	6702	5508	5507	5506	5505	5504	5502	5501	7204	7203	7202	7201	7200	7199	7198	7197	7196	7195	7194	7193	7190	7188	7187	7186	7185	7184
REGULATION OF BIOLOGICAL PROCESS_BIO	GO:0050789 | Any process that modulates the frequency, rate or extent of a biological process. Biological processes are regulated by many means; examples include the control of gene expression, protein modification or interaction with a protein or substrate molecule.	1002	1005	1007	1040	1041	1069	1084	1093	1111	1133	1135	1177	1178	1187	122	1227	1228	1255	1275	1282	1283	1358	139	1445	1446	1451	1457	1468	1496	1497	1499	1526	1543	155	1565	1574	1589	1596	1619	1623	1636	1683	1693	1729	173	1747	1755	1757
HXK2_SGA	HXK2(YGL253W)	1516	6640	3843	4660	2150	5964	5038	4704	3959	2665	7509.2	5832	1267	1357	2546	7219	6573	6064	5768	4870	6091	6663	3690.2	1907	5058	7523	7388	7108	6600	3010	714	4180	2929	843	7310	4212	101	791	4491	3700	4826	2606	6031	5219	7036	589	6757	4800
SSK2_SGA	SSK2(YNR031C)	1855	3504	1092	6640	2150	59	7074	6100	1804	976	1730	3158	7269	4704	5658	1658	7509.2	2329.1	7016	5224	5806	6319	4523	7044	642	4634	5377	478	5768	252	4537	1643	2397.3	169	2711.1	3357	1862	291	4740	6189	5689	7111	2602	4896	7108	5160	1990	3415
PEROXISOMAL MATRIX_CEL	GO:0005782 | The material contained within the membrane of a peroxisome; in many cells the matrix contains a crystalloid core largely composed of urate oxidase.	1288	164	1652	1655	1704	2046	271	2896	2897	2899	3684	4157	4591	4833	5031	5323	5723	5763	6229	6322	6838	732	7520	89
HAP4_BIND	SGD | Interaction with YKL109W[HAP4]	3171	517	5358	6345	6795	972	4650	4526	5440	6498	7676	2174	2803	3758	1300	2298	2305	3622	6565	6063	5291	4634	4841	392	2678	1860	4931.1	2711.1	1862	576	829	1236	2791	7043	3765	3865	2990	6176	2042	6438	3862	1759	1343	3459	6916	4889	7370	879
MCM2_BIND	SGD | Interaction with YBL023C[MCM2]	2093	2886	4354	6640	202	658	3561	6910	5166	3014	910	7631	1901	3333	2611	3949	4441	57	5242	7197	7510	1988	5487	825	7178	2365	4136	3459	5429	779	2000	3761
QCR6_BIND	SGD | Interaction with YFR033C[QCR6]	4016	1439	458	7622	5007	3333	392	2439.1	5444	6600	714	6374	7310	1759	6045	1343	6916	5219	2524
XS_UP	12686601 | Upregulated | Oxydative Shock	251	4273	3531	2693	6554	359	2926	1149	4653	847	3919	2165	5704	4507	3121	3537	1237	1406	1777	1167	6525	4337	1162	3122	2769	5845	2028	2467	2262	2990	2480.1	113	5258	2633	3131	2919	2948	334	5877	1871	4956	3639	3539	7611	2446	2989	5211	1340
MRPL23_BIND	SGD | Interaction with YOR150W[MRPL23]	2019	3205	1967	3777	5698	1378	2214	439	863	397	3333	7485	5747	6129	6136	3000	5064	7203	585	3532	3321
YAK1_H_DN	18321992 | Upregulated | ∆yak1 knockout | Hyphal cells 6824	3112	3351	204	4543	2049	4737	4438	3795	695	7032	6844	7451	2114	2810	4783	7042	1149	7218	6498	2009	2251	1255	868	6654	822	3538	2351	734	2030	2036	3781	5633	6973	4459	89	541	7676	2341	7085	6920	7017	3433	6732	4833	6807	5518	3048	1890
YJR054W_BIND	SGD | Interaction with YJR054W[YJR054W]	586	2480.1	3291	4413	3856	4660	1204	7072	3651	6730	2483	3407	2994	6498	7600	2192	3680	7477	6910	2488	5285	3267	1559	5559	1655.3	2798	4206	554	3622	4898	4033	6285	2559	7044	5397	1478	5291	3991	7047	7063	2593	2670	3443	3727	2619	6220.3	7357	4628
MEMBRANE PART_CEL	GO:0044425 | Any constituent part of a membrane, a double layer of lipid molecules that encloses all cells, and, in eukaryotes, many organelles; may be a single or double lipid bilayer; also includes associated proteins.	10	1012	1031	1042	1053	1077	1082.1	1095	1136	119	1190	1204	1212	1254	1270	1298	130	1313	1323	1352	1361	1376	1386	1392	1401	1409	1415	1422	1467	1471	1478	1490	150	1586	1587	1597	1638	1650	1659	1661	1663	1665	1670	1672	1680	1761	1783	1799
HPC2_BIND	SGD | Interaction with YBR215W[HPC2]	2093	2099	1059	1854	1061	1853	5358	5364	3581	4437	3792	736	1730	1298	6910	5166	5531	6924	3077	7509.2	1451	670	5420	7347	6726	3170	7529	7044	4537	7089	4969	2884	4634	3947	5985	2678	3949	4030	1040	2013	5623	3715	7290	3181.1	6719	547	5237	6623
REGULATION OF CELLULAR PROCESS_BIO	GO:0050794 | Any process that modulates the frequency, rate or extent of cellular processes, those that are carried out at the cellular level, but are not necessarily restricted to a single cell. For example, cell communication occurs among more than one cell, but occurs at the cellular level.	1002	1005	1007	1040	1041	1069	1084	1093	1111	1133	1135	1177	1178	1187	122	1227	1255	1282	1283	1358	139	1445	1446	1451	1457	1468	1496	1497	1499	1526	1543	1565	1574	1589	1596	1619	1623	1636	1683	1693	1729	173	1747	1755	1757	1760	1792	1795
ARP7_BIND	SGD | Interaction with YPR034W[ARP7]	5871	670	1837	7234	1418	2964	239	2070	2473	2507	2055	2265	1526	5657	4502	798	7326
FIS1_BIND	SGD | Interaction with YIL065C[FIS1]	3539	1422	780	5567	1675	3366	4704	4715	3959	5419	5660.1	2305	4033	1669	6293	3690.2	357	4594	3983	1862	1699	7388	5005	2067	7447	1949	7229	4683	6987	2615	6600	717	4180	4341	6506	4357	6515	6517	4442	1343	4927	3775	4889	7077	5257	2690	6550	5410
MSS18_BIND	SGD | Interaction with YPR134W[MSS18]	5387	6016	5364	4410	6795	4060	548	5440	3680	7676	5559	6851	882	866	2305	2546	2072	5854	2677	3727	2619	6532	7291	4896	3686	7650	3114	2983	4208	2066.1	2841	35	1767	6667	2639.1	1343	3047	6916	6011	6077	4519	7177	3476	1260
MCD1_BIND	SGD | Interaction with YDL003W[MCD1]	5367	3080	670	4367	5053	4192	122	1468	2695	576	7232	239	262	4190	6010	2216	1934	2524	6247
HMS1-BOUND-PEREZ	3822	4166	4941	5079	5334	5348	5960	921	1069	1187	1354	1362	1363	1785	1826	1979	2005	2020	220	2332	2333	2608	2620	2765	2803	3360	35	3669	3670	3672	3674	3675	3997	4076	4077	4167	4752	4753	4792	4907	4952	4961	5114	5114.1	5282	5335	5636	6116	670.2
MICROBODY PART_CEL	GO:0044438 | Any constituent part of a microbody, a cytoplasmic organelle, spherical or oval in shape, that is bounded by a single membrane and contains oxidative enzymes, especially those utilizing hydrogen peroxide (H2O2).	1089	1288	164	1652	1655	1704	1805	2009	2046	271	2896	2897	2899	3684	4157	4426	4591	4833	5031	5255	5323	5575	5723	5763	6229	6254	6322	6838	7282	732	7500	7520	89
JIP4_BIND	SGD | Interaction with YDR475C[JIP4]	7445	4645	2005	1494	6285	3170	1467	7357	5160	7388	717	1055	1135	1759	2639.1	4136	2047	7401
OS_UP	12686601 | Upregulated | Osmotic Shock 345	1461	7093	6023	7527	2049	3826	7500	5447	348	6229	1719	5275	4706	1632	2048	5274	4833	1847	5118	4666	6225	7311	7578	5449	5805	2050	675	692	6408	3954	867	1514	1766	7010	5070	3483	7498	4082	4807	7284	7214	1340	5833	3508	1704	715	6070	2229
ENT2_BIND	SGD | Interaction with YLR206W[ENT2]	3174	1474	1166	1203	536	5671	1444	3628	4127	2909	3333	3496	2605	886	2791	3700	7036	2771
SHY1_SGA	SHY1(YGR112W)	2794	6640	6790	1777	3267	1196	5630	6063	3446	2726	767	6124	6411	5533	6540	227	5219	4727
CRZ1 20 MIN_DN	16468987|CRZ1, a target of the calcineurin pathway in Candida albicans	4246	7059	4699	5348	2310.1	4631	2803	689	57	6518	2347	4371	2232	1158	6882	1862	2296	2451	2344	767	5168	4409	5288	7678	642	7502	3350	3887	1031	7503	207	6314	6400	2115	3708	4135	2568	4607
FMP46_BIND	SGD | Interaction with YKR049C[FMP46]	2485	2443	6126	6285	3333	805	3732	3443	7388	4829	2818	7310	245	1169	7344
MBR1_SGA	MBR1(YKL093W)	5871	7663	7245	2174	3630	1555	5658	7509.2	4216	5973	1783	5689	7108	393	1376	5896	2251	506	4759	2249	3527	6863	5599	6674	6247	564	2644
CAP2_DN	21592964 | Downregulated | knockout of Cap2 TF	3395	3366.1	336	3433	3407	3290	3167	3139	6550	3340	3307	3734	633	6385	3846	3822	6531	3516	3444	3749	3707	3527	6747	6794	279	287	2863.1	2601	6948	2593	2825	2674	3021	2989	297	3122	6559	2938	2883	2871	3022	669	4773	4758	4747	4869	4828	4607
LEO1_SGA	LEO1(YOR123C)	5387	3504	2099	3648	7445	4603	5118	5772	5964	4160	976	3158	1871	7509.2	7622	1235	4839	6726	6063	5377	1027	5397	350	2711	3949	4102	7365	5689	4064	7128	6719	4829	4865	871	6623	3237	946	240	7491	4904	7510	714	4375.1	2983	3002	7310	5533	2066.1
UIP5_SGA	UIP5(YKR044W)	5904	2099	3158	3959	7547	6041	2098	4090.1	395	4013	3443	4528	7310	4380.1	2208	568	5257
FIP1_BIND	SGD | Interaction with YJR093C[FIP1]	7041	6367	2760	6285	2102	7285	7652	2712	2790	4628	3197	325	5486	1531	592	4123	5682	2402	2307	4297	3530	6881
XRS2_SGA	XRS2(YDR369C)	6873	1516	4645	5034	658	7663	2192	2965	976	4378	3758	1720	4900	7089	4537	2102	4565	1445	971	2299	86	5970	7212	6272	3218	2951	4347	547	3552	3964	2877	1012	4725	6670	4208	7398.1	3239	6915	3822	1135	7049	2208	2204.2	6562	236	5239	2604	2248
PEP1_BIND	SGD | Interaction with YBL017C[PEP1]	3767	3010.1	1299	3680	2298	5886	30	3622	2895	3170	696	7250	3333	7089	3496	1182	4594	864	6094	6927	6875	2927	1945	2166	6926	1560	7310	2507	2378	3060	6438	3862	4442	3093	3817	589	1761	3359	6598	2000	4660	1891	248
ASPARTATE FAMILY AMINO ACID METABOLIC PROCESS_BIO	GO:0009066 | The chemical reactions and pathways involving amino acids of the aspartate family, comprising asparagine, aspartate, lysine, methionine and threonine.	105	1159	1227	1235	1559	1706	1789.1	198	2092	2525	2551	2618	2876	288	2951	2970	3106	3554	3846	3911	4233	4506	4669	5025	5321	5380	5548	5645	5811	5940	5992	6287	6304	6305	657	7448	7593	772	923	946	986	99
AGE2_BIND	SGD | Interaction with YIL044C[AGE2]	6778	5095	517	1204	4233	4785	5182	5964	3683	4950	1936	1494	7394	1235	5977	6319	2186	3496	4090.1	4594	5838	3006	2677	393	2951	231	7510	6476	6135.1	2378	6515	2369.1	4927	4939	1086	327	589	4560	248
ABP1_BIND	SGD | Interaction with YCR088W[ABP1]	1474	1166	7124	7292	5544	1655.3	1220	670	3622	5007	7264	4127	3333	3496	3149	2694	1373	2605	2289	1698	7052	505	2437	6598	17	3476
SEN1_BIND	SGD | Interaction with YLR430W[SEN1]	1474	3856	7655	4844	6827	6285	3333	5970	2790	4146	1453	387	6533	581	4681	5318	1446
MDL1_SGA	MDL1(YLR188W)	5387	3010.1	5771	7319	7124	6236	1444	4358	6100	1675	7245	6980	6851	6459	1439	2798	1514	7622	5796	7410	2329.1	7016	1267	1235	5977	5466	354	3658	730	2310.1	6787	2094	1223	357	5459	1290	5961	5854	3233	2711.1	5067	2324	707	3443	5858	1719	6222	7111
DNA-DIRECTED DNA POLYMERASE ACTIVITY_MOL	GO:0003887 | Catalysis of the reaction: deoxynucleoside triphosphate + DNA(n) = diphosphate + DNA(n+1); the synthesis of DNA from deoxyribonucleotide triphosphates in the presence of a DNA template or primer.	1434	2088	2365	2796	2885	3063	3431	3960	4030	429	4616	5182	5597	5873	7389	7564
ACTIN FILAMENT-BASED PROCESS_BIO	GO:0030029 | Any cellular process that depends upon or alters the actin cytoskeleton, that part of the cytoskeleton comprising actin filaments and their associated proteins.	121	1381	1444	1468	1474	1553	1555	1683	1698	1711	1814	1835	2190	2228	2289	2290	2447	2601	2605	2614	2699	3153	3235	3417	3683	3873	4127	4395	4597	4927	5015	5076	5087	5357	5544	5658	578	6242	6362	6414.3	6534.2	6536	6573	6598	6648	6770	6810	7115
CA21CHR1X5	Ca21Chr1(750000..1050000)	3061	3062	3063	3064	3065	3066	1133	1037	1036	1035	1034	1033	1032	1031	1030	1029	1028	1027	1026	4457	4459	4463	4464	4465	4466	4467	4468	4470	4471	4473	4474	4475	4476	4477	4478	4479	4482	1039	1040	1041	1042	1043	1045	1047	1048	1049	1050	1051
MRH1_BIND	SGD | Interaction with YDR033W[MRH1]	517	6347	5420	6319	7264	3333	392	3244	5689	6532	4490.2	2290	6987	1082.1	4248	4451	1086	3527	6000	3167
GSP1_BIND	SGD | Interaction with YLR293C[GSP1]	3556	1283	1842	5963	7477	4427	2665	670	4879.2	4980	2489	6726	3037	7264	5184	1687	3333	5003	1229	5436	7483	4242	4102	5887	3446	7153	3681	1649	5085	5682	5229	3744	1119	7177
BSP1_BIND	SGD | Interaction with YPR171W[BSP1]	1474	4413	3856	3854	6240	3267	5531	1220	1936	4772	6319	5007	4127	2416.1	6393	1182	2707.1	3233	1699	5683	3235	3964	6534.2	1560	7307	7052	3527	3344	2435	6536	1446	5956
PWY3B3-100_PATH	CGD | TCA cycle, aerobic respiration	4602	6724	543	1860	3358	4393	6385	6632	6165	789	5791	4826	6126	4468	440	637	1480
RPC37_BIND	SGD | Interaction with YKR025W[RPC37]	4413	6340	2715	2173	5360	670	3990	443	3000	5608	5229	3103	5847	3564	2847
PRE10_BIND	SGD | Interaction with YOR362C[PRE10]	2886	2755	1282	3140.1	1331	5440	1299	4032	1220	5793	670	4025	3054	1336	2182	7264	4230	213	5378	3593	3333	3467	350	709	4956	5260	6991	441	5227	7335	5085	7178	7001	544.1	3123	7605	3168	2233	7286
INTRINSIC TO MEMBRANE_CEL	GO:0031224 | Located in a membrane such that some covalently attached portion of the gene product spans or is embedded in one or both leaflets of the membrane.	10	1053	1077	1095	1212	1270	1298	1313	1376	1401	1409	1415	1490	1586	1587	1597	1661	1663	1665	1783	1799	1834	1932	1944	2002	2020	2021	2023	2045	2081	2094	2158	2160	2186	2215	2248	23	2322.3	2334	2397	24	2425	2434	2444	2485	2489	2492	2495
ADH1_BIND	SGD | Interaction with YOL086C[ADH1]	5299	1516	2969	3888	4802	3613	3651	3407	3366	6745	3267	6479	5947	6347	5788	1936	670	1235	5480	6319	7264	6064	7498	3333	7047	4594	705	1248	5970	4618	4347	5197	2877	2983	891	3000	6515	1112	1339	6081	3697	1086	5113	232	7067	2655	4294	6955
GLYCOGEN METABOLIC PROCESS_BIO	GO:0005977 | The chemical reactions and pathways involving glycogen, a polydisperse, highly branched glucan composed of chains of D-glucose residues in alpha(1->4) glycosidic linkage, joined together by alpha(1->6) glycosidic linkages.	1866	2005	2549	2710	2841	3014	3278	3302	3325	3774	5622	6225	6285	6590	6846	7021	7053	7434	744
MSN4_SGA	MSN4(YKL062W)	4603	7074	7124	6344	3683	5658	6950	7089	1259	4090.1	5067	7412	2639.1	1760	4086	2606	589	7344
SFL2-DOWN	PMID: 28787458	3733	5113	7481	3931	3668	4317	6165	3682	1089	633	250	7043.1	4526	822	4436	113	2016	85	4491	4631	740	517	1105.2	6420	1232	1847	5610	4664	657	2937	2006.1	4009	4967
MSN4_BIND	SGD | Interaction with YKL062W[MSN4]	4603	2965	670	705	139	2014	2605	3415	2818	2940	6926	1560	1035	4086	1760	6801	2277	3476	7344
YNR021W_BIND	SGD | Interaction with YNR021W[YNR021W]	2965	3952	670	2305	30	3333	169	4490.2	7446	4018	2940	3135	3000	6515	1343	4927	6801	7661	3527	1260
HAP5_SGA	HAP5(YOR358W)	6812	2794	1289	5450	4149.1	6773	6638	6640	2150	5965	7365	3043	2727	4704	3241	6126	5658	1655.3	1439	2665	7509.2	1448.1	5753	6103	5977	3228	6929	702	3795	4216	2579	6063	6064	542	5291	252	4362	6492	1244	1643	321	558	6400	4322	5067	2368	163	6085
MCM1_TF	19055720 | ChIP-chip targets of Mcm1p 686	687	761	5664	6679	1747	5604	6642	7409	7409.1	5299	7600	7046	6090	6086	3803	4148	1948	997	4476	491	1625	4426	3105	5102	6176	6177	5019	1168	3234	3528	5248	6592	4612	1048	2512	5784	3770	3131	6312	3941	1789.1	4274	685	3578	1488	1473	5912	4749
SLA2_BIND	SGD | Interaction with YNL243W[SLA2]	1474	1166	6345	6634	3873	6698	7292	1444	3683	7207	5544	1378	1220	3628	4127	7195	6393	3496	4594	7483	6151	2605	886	4004	2791	3251	2290	1949	7491	121	4208	4212	1711	4927	96	429	879	6598	5010
NAS6_BIND	SGD | Interaction with YGR232W[NAS6]	1331	5440	1299	4032	5793	1993	4025	3054	7264	6063	213	3593	3333	4900	4102	2301	5260	441	2615	1280	482
VMA9_SGA	VMA9(YCL005W-A)	3672	4603	3318	4240	7489	5964	5964.2	5974	2994.1	4769	933	3267	4715	1655.3	7547	2665	1514	7509.2	5466	4532	2309.2	4969	6358	4985	6787	6091	5397	1907	4090.1	3222	4116	6975	1323	6076	6286.2	7520	3133	73	6085	5207	905	5689	6222	3582	5417	2919	1751	86
SFL2-CHIPSEQ	PMID: 23966855	938	920	850	85	829	815	7566	7563	756	7550	7539	7502	7451	7436	7413	7401	740	7381	7380	7374	7341.1	723	721	7152	7150	7094	7085	7053	7017	7016	6984	6983	6874	6869	6817	6805	6798	6736	6734	670.2	6653	6608	6556	6514	6501	6487	6276	6202
AIM21_BIND	SGD | Interaction with YIR003W[AIM21]	1474	4645	7124	2699	2965	1655.3	1220	5007	3333	3465	3841	2707.1	4597	2791	4867	3235	2934	2042	4927
CYT2_BIND	SGD | Interaction with YKL087C[CYT2]	6016	6795	972	1595	3680	3758	5559	4950	1300	5420	7454	3333	1429	7047	4252	2711.1	2677	4064	6596	7388	4490.2	3686	5005	2818	1064	3865	1631	1759	1343	3047	6916	6031	4889	6011	5219	232	4294	6077	5257	6893	6643	491	2972	5617
YBR238C_BIND	SGD | Interaction with YBR238C[YBR238C]	184	3174	5364	3293	1352	5166	3038	684	5660.1	7622	1933	663	670	1671	676	2754	705	2677	1751	2013	3686	4659	2095	4190	1082.1	6610	895	1012	6600	479.2	6480	2471	4357	227	6045	4927	6916	6801	6011	7377	5617	2609	7344
SRC1_SGA	SRC1(YML034W)	586	7451	5387	345	1011	1516	7571	132	3843	5772	412	7083	6265.1	4853	3792	3705	6240	2994.1	7365	3043	4378	4704	1555	3799	3959	1300	1871	2665	3077	3035	7044	6063	1509	7353	5291	1223	350	6400	2711.1	3308	4102	5207	698	768	7290	2018	6712	2951
TPO3_BIND	SGD | Interaction with YPR156C[TPO3]	7327	5869	5968	5964	6489	5759	1936	1621	7219	2072	5280	4594	4954	5068	5683	86	2726	2290	6577	3003	655
ATG17_SGA	ATG17(YLR423C)	1743	2786	7386	5808	1394	1595	2487	3267	6477	3547	1267	2310.1	1783	1317	7297	746	1990	2286	6902	7398.1	6594	6540	4563	4399	5239	6031	1089	3303	4035	6900	3811	4229	5617	2435	6674
TCB3_BIND	SGD | Interaction with YML072C[TCB3]	6778	1813	4526	2483	6489	5759	5285	728	7219	6319	932	2072	5618	2864.1	3333	5280	1783	781	3198	4317	3443	1801	2726	2290	2178	6577	2106	3003	1840
YGL081W_BIND	SGD | Interaction with YGL081W[YGL081W]	5387	2342	1516	3843	2965	1672	3683	1655.3	1220	3622	5007	6814	6773	1862	3244	5689	7446	2290	4416	2929	2087	5389	7298	1343	3093	6550	5142	5410	1154	4614	7363
TRANSCRIPTION, DNA-DEPENDENT_BIO	GO:0006351 | The synthesis of RNA on a template of DNA.	1007	1028	1041	1069	1084	1093	1111	1133	1135	1178	1187	1227	1248	1255	1275	1343	1358	139	1429	145	1451	1453	1457	1496	1497	1499	1526	1528	1543	1565	1574	1589	1619	1623	1693	172	1729	173	1734	1755	1757	1822	1826	1837	1839	1856	1857	1878
CHD1_BIND	SGD | Interaction with YER164W[CHD1]	1474	4354	2796	1251	5358	2029	1283	4437	7076	7083	658	7663	1413	2340	4844	6367	6749	6587	670	6858	1388	676	6285	1837	3035	7234	122	5510	2884	7047	7492	350	5459	2678	3949	6702	2711.1	6009	576	1248	7652	6151	4030	1041	3592	262	5623	1755
PEX11_BIND	SGD | Interaction with YOL147C[PEX11]	6434	5964	2192	6828	5640	5660	4426	2571	7044	1805	4041	4401	86	359	4416	6287	7282	2009	3459	1089
SECOND-MESSENGER-MEDIATED SIGNALING_BIO	GO:0019932 | A series of molecular signals in which an ion or small molecule is formed or released into the cytosol, thereby helping relay the signal within the cell.	1002	1005	1596	1760	1943	2429	2972	3329	3530	4235	451	4549	505	5148	5257	5902	6926	6951	7359	996
CRP1_BIND	SGD | Interaction with YHR146W[CRP1]	2549	3959	1300	3622	5420	1235	2084	7195	2707.1	2695	4628	2818	4904	1055	1453	6916	5257	5321	6936
RPT2_BIND	SGD | Interaction with YDL007W[RPT2]	2093	2755	1331	1299	4032	5793	1993	670	1494	4025	3054	7264	6063	4230	213	5378	3593	3333	350	5961	709	6773	4956	4102	2301	5260	441	7335	7178	544.1	3123	7605	6582	7286
PROTEASOME REGULATORY PARTICLE (SENSU EUKARYOTA)_CEL	GO:0005838 | A multisubunit complex, which caps one or both ends of the proteasome core complex. This complex recognizes, unfolds ubiquitinated proteins and translocates them to the proteasome core complex. As in, but not restricted to, the eukaryotes (Eukaryota, ncbi_taxonomy_id:2759).	1058	1069	1299	1993	213	3054	3123	3168	3593	4032	4102	441	482	4956	5260	5440	5793	5961	6063	7264	7286
AHA1_BIND	SGD | Interaction with YDR214W[AHA1]	5033	2630	4002	6240	3108	6367	458	3049	6726	2728	7264	3333	5328	7523	2012	3237	5243	6515	568	7658	7626	799	7332	6804	3564
CDC48_BIND	SGD | Interaction with YDL126C[CDC48]	2549	2434	4534	6109	2340	5965	6749	5368	3128	6952	4430	7672	670	1494	4025	6319	2933	7264	3333	5833	5985	4091	3949	5175	3415	1991	441	4829	1191	6178	1031	3135	3001	6010	1061	1853	5209	4474	1086	719	7141	1878	5995	210	5268
ARC18_BIND	SGD | Interaction with YLR370C[ARC18]	6291	6812	4937	3873	5130	4240	3407	7292	3185	976	5964	401	6952	30	4839	5007	6787	7195	122	3333	3467	7089	3496	3947	7617	6151	1040	2013	5623	3715	3687	2289	3057	3251	1949	7221	7491	121	7417	7398.1	5533	738	35	6667	2606	1759	7298	3542
RSC58_BIND	SGD | Interaction with YLR033W[RSC58]	4623.3	4437	670	1837	6063	7234	3333	2964	3949	239	1949	2070	4904	980	2055	1086	6011	327	7036	4412	4502	2660	3027	6247	564
CORTICAL CYTOSKELETON_CEL	GO:0030863 | The portion of the cytoskeleton that lies just beneath the plasma membrane.	1166	1220	135	1418	1444	1474	1553	1711	1835	2190	2228	2289	2416.1	2443	2571	2605	2911	2929	3086	3235	3269	3414	3647	4184	4395	4597	4890	4927	5007	5015	505	5076	5087	5357	5463	5544	5595	6349	6362	6479	6512	6534.2	6598	6770	7124	7201	738	7537
REGULATION OF TRANSCRIPTION_BIO	GO:0045449 | Any process that modulates the frequency, rate or extent of the synthesis of either RNA on a template of DNA or DNA on a template of RNA.	1007	1041	1069	1084	1093	1111	1133	1135	1178	1187	1227	1255	1358	139	1451	1457	1496	1497	1499	1526	1543	1565	1574	1589	1619	1623	1693	1729	173	1755	1757	1822	1826	1856	1857	1934	1973	1992	2005	2012	2054	2064	2077	2087	2099	2102	2119	2135
REGULATION OF TRANSCRIPTION, DNA-DEPENDENT_BIO	GO:0006355 | Any process that modulates the frequency, rate or extent of DNA-dependent transcription.	1007	1041	1069	1084	1093	1111	1133	1135	1178	1187	1227	1255	1358	139	1451	1457	1496	1497	1499	1526	1543	1565	1574	1589	1619	1623	1693	1729	173	1755	1757	1822	1826	1856	1857	1934	1973	1992	2005	2012	2054	2064	2077	2087	2099	2102	2119	2135
RNA BIOSYNTHETIC PROCESS_BIO	GO:0032774 | The chemical reactions and pathways resulting in the formation of RNA, ribonucleic acid, one of the two main type of nucleic acid, consisting of a long, unbranched macromolecule formed from ribonucleotides joined in 3',5'-phosphodiester linkage. Includes polymerization of ribonucleotide monomers.	1007	1028	1041	1069	1084	1093	1111	1133	1135	1178	1187	1227	1248	1255	1275	1343	1358	139	1429	145	1451	1453	1457	1496	1497	1499	1526	1528	1543	1565	1574	1589	1619	1623	1693	172	1729	173	1734	1755	1757	1822	1826	1837	1839	1856	1857	1878
TYW1_SGA	TYW1(YPL207W)	5387	5095	7459	5994	7044	7245	7206	4769	642	1643	169	3949	1783	3357	7297	3354	6927	3507	4010	7221	600	6937	1167	6008	346	7586	2929	7409	4197	7082	7643	6900	1665	1203
RSM22_BIND	SGD | Interaction with YKL155C[RSM22]	5230	989	976	3029	6752	3022	2520	1662	3480	3559	3297	5747	7187	4751	3938	4018	3321	7176	7012	7344
RPS31_BIND	SGD | Interaction with YLR167W[RPS31]	7367	2340	4427	6319	6722	3333	6294	3013	3006	6213	6272	4851	3087	3000	5345	457
APP1_BIND	SGD | Interaction with YNL094W[APP1]	6016	1474	1203	7124	2699	4769	5419	1220	5886	2895	4127	2909	3841	169	3233	922	1699	2791	4867	4040	547	4190	7282	6534.2	5219	5416	5956
OS(HOG1)_UP	1356608 | Upregulated | Osmotic Shock in hog1 mutant	1069	1153	125	1264	1632	2020	2049	2172	2248	2270	2344	24	2432	251	2515	272	2737	2772	2886	2896	3007.2	3080	3110	3135	3139	3419	3433	3546	3687	3740	3769	3839	3934	3984	4043	4082	4183	4246	4309	4477	4540	4591	4679	4752	4784	4833	4980	5079
FLO9_SGA	FLO9(YAL063C)	7124	7044	2992	3752	1720	3872	5058	395	1783	6589	3244	7111	1990	2762	1376	2208
MCM7_BIND	SGD | Interaction with YBR202W[MCM7]	4354	5358	202	7663	3561	7292	5166	7631	1901	3333	2611	3949	4441	5242	1988	5487	2369	3761
ZAP1_TF	19529758 | ChIP-chip targets of Zap1p 6080	6079	6078	4551	2942	4476	4477	4478	1048	6852	450	2432	5114	4856	4900	2038	1534	1584	1585	3521	2231	1760	2506	251	333	334	5999	6000	6968	7370	7381	6816	6736	6734	4166	4167	4701	2768	3794	3795	1797	3112	3111	3178	4349	5518	5561	5626	7111.1
FLUCOANZOLE_DN	25182640 | Fluconazole treated SC5314 10µg/ml 6h,	4669	7484	3870	5789	2187	2337	5736	7414	4774	3591	2849	1986	1517	6399	5615	3230	6237	6948	4192	390	5487	6010	3761	5242	7586	2637	2686	5870	3252	244	5628	6755	5805	7564	6951	5017	3322	1626	3442	3433	6691	4809	4195.1	6817	333	1832	908	6291
GOLGI TO PLASMA MEMBRANE TRANSPORT_BIO	GO:0006893 | The directed movement of substances from the Golgi to the plasma membrane in transport vesicles that move from the trans-Golgi network to the plasma membrane, where they fuse and release their contents by exocytosis.	117	135	1376	1418	2571	2911	3086	3199	3647	4993	5006.1	5155	5463	6508	6512	6778	807	941
PXA1_SGA	PXA1(YPL147W)	6638	2150	552	7124	2192	7245	3043	4193	933	458	5928	1220	3629	2182	7061	6062.3	7086	7089	4537	1223	2707.1	5854	4958	5533	3697	2248	3527	5995	2644
MRPL35_BIND	SGD | Interaction with YDR322W[MRPL35]	2019	3205	3064	549	1967	3777	5698	2214	439	3350	397	5007	1296	7485	5747	3755	7019	3000	6231	3532	3321	5429
PROTEIN TARGETING_BIO	GO:0006605 | The process of targeting specific proteins to particular membrane-bound subcellular organelles. Usually requires an organelle specific protein sequence motif.	1043	1065	1095	1119	1195	1229	1291	1298	130	1352	1361	150	1649	1650	1670	1800	1805	1834	1896	1949	1981	2002	2013	2031	2055	2081	2094	212	2186	2343	2401	2434	2436	2478	2480.1	2485	2489	2524	2533.1	2557	261	2665	2733	2754	2820	2848	286	2875
[truncated: 4,885 more rows]
[truncated: 443 more columns]
